# Supplementary material for: Genome-wide epigenetic analyses in Japanese immigrant plantation workers with Parkinson’s disease and exposure to organochlorines reveal possible involvement of glial genes and pathways involved in neurotoxicity
Source: BMC Neurosci. 2020 Jul 10;21:31. doi: 10.1186/s12868-020-00582-4 (PMC7350633; doi:10.1186/s12868-020-00582-4)
Supplement: Supplementary file 2 — Additional file 2. ANCOVA models used and Annotated lists of all DML with p < 0.001 from ANCOVA analysis. DML with p < 0.0001 are in bold. SNPs and their distances from the query base are indicated as well as the masking suggestions by Zhou et al for the Japanese population (based on SNPs w/in last 5 bases and other possible probe issues including mapping accuracy. FALSE = no issues). [file 12868_2020_582_MOESM2_ESM.xlsx]

## Sheet: ANCOVA  Models
	Plantation Exposure in Blood (Plant Exp 3 = 10+ years of exposure)									Plantation Exposure in Brain
	This is a 1-way ANCOVA model by using Method of Moments (Eisenhart, 1947) Model: Yij = μ + Coded Plant Exp 0,1,2,3i+Age Draw + εij Where Yij represents the jth observation on the ith Coded Plant Exp 0,1,2,3 μ is the common effect for the whole experiment. εij represents the random error present in the jth observation on the ith Coded Plant Exp 0,1,2,3 .The errors εij are assumed to be normally an…									This is a 1-way ANCOVA model by using Method of Moments (Eisenhart, 1947) Model: Yij = μ + Coded Plant Exp 0,1,2,3i+Age Draw/Autopsy+Time to Autopsy+Age Draw/Autopsy * Time to Autopsy + εij Where Yij represents the jth observation on the ith Coded Plant Exp 0,1,2,3 μ is the common effect for the whole experiment. εij represents the random error present in the jth observation on the ith Coded Plan…
	OGC Exposure and count in Blood (OGC 2 = 4+ OGCs detected)									OGC Exposure and count in Brain
	This is a 1-way ANCOVA model by using Method of Moments (Eisenhart, 1947) Model: Yij = μ + Coded OGC 0,1,2i+Age Draw + εij Where Yij represents the jth observation on the ith Coded OGC 0,1,2 μ is the common effect for the whole experiment. εij represents the random error present in the jth observation on the ith Coded OGC 0,1,2 .The errors εij are assumed to be normally and independently distribu…									This is a 1-way ANCOVA model by using Method of Moments (Eisenhart, 1947) Model: Yij = μ + Coded OGC 0,1,2i+Age Draw/Autopsy+Time to Autopsy+Age Draw/Autopsy * Time to Autopsy + εij Where Yij represents the jth observation on the ith Coded OGC 0,1,2 μ is the common effect for the whole experiment. εij represents the random error present in the jth observation on the ith Coded OGC 0,1,2 .The error…

## Sheet: Brain Plant 3 vs 0
Probeset ID	CHR	MAPINFO	UCSC_REFGENE_NAME	UCSC_REFGENE_ACCESSION	RELATION_TO_UCSC_CPG_ISLAND	UCSC_CPG_ISLANDS_NAME	UCSC_REFGENE_GROUP	REGULATORY_FEATURE_GROUP	DMR	ENHANCER	INFINIUM_DESIGN_TYPE	SNP_ID	SNP_DISTANCE	MASK.general.JPT	MASK.snp5.JPT	p-value/M(3 vs. 0)	p-value/beta(3 vs. 0)	Delta-beta(3 vs. 0)
cg14608180	9	139872839	PTGDS	NM_000954	Island	chr9:139872237-139873143	Body				I			FALSE	FALSE	5.38686e-05	3.28403e-06	0.025455
cg08142821	13	28434567								TRUE	II	rs138676339;rs549833633;rs570246129;rs187988555	1;24;26;35	FALSE	FALSE	1.72721e-05	4.29543e-05	0.0737376
cg17880320	1	160256132	PEX19;PEX19	NM_001131039;NM_002857			TSS1500;TSS1500				II	rs534415829;rs532456843	25;2	FALSE	FALSE	5.62211e-05	4.97799e-05	0.0578159
cg06173536	1	235814462	GNG4;GNG4;GNG4	NM_001098722;NM_001098721;NM_004485	Island	chr1:235814280-235814488	TSS1500;TSS1500;TSS1500	Unclassified_Cell_type_specific			II	rs142846322;rs10159416	25;45	FALSE	FALSE	6.45824e-05	6.40986e-05	0.148565
cg11706717	1	236203666	NID1	NM_002508			Body			TRUE	II	rs367687708;rs568123209;rs4659621;rs2145430;rs115539943	0;24;31;35;44	FALSE	FALSE	0.000142618	7.32448e-05	0.0460702
cg16514167	11	12307924	MICALCL	NM_032867			TSS1500				II	rs571506367	12	FALSE	FALSE	0.000101942	8.24076e-05	0.0499612
cg04879348	2	109124576	GCC2;GCC2	NM_181453;NR_028063			3'UTR;Body				II	rs2378152;rs1138412;rs4012117;rs2378154;rs2378155;rs573533045;rs543978777;rs539351545	44;42;21;21;19;11;3;2	FALSE	FALSE	0.000179714	9.74124e-05	-0.32241
cg11136654	2	235286867								TRUE	II	rs547153339	22	FALSE	FALSE	0.000113243	0.000109862	0.0756617
cg08369943	20	42142005	L3MBTL;L3MBTL	NM_032107;NM_015478	N_Shore	chr20:42143210-42143591	TSS1500;TSS1500				II	rs6017097;rs546072188	42;39	FALSE	FALSE	0.000228791	0.000143266	0.043415
cg07006889	12	106980192	RFX4	NM_213594	Island	chr12:106979429-106981086	Body		DMR		II	rs566527940;rs538964737;rs558585447	46;26;25	FALSE	FALSE	0.000447077	0.00014458	0.0286937
cg09251959	1	32170507	COL16A1	NM_001856	S_Shore	chr1:32169537-32169869	TSS1500	Unclassified		TRUE	II	rs573053627;rs77656709	8;15	FALSE	FALSE	0.000161112	0.000147207	0.1219
cg25170850	17	16292713			S_Shelf	chr17:16290077-16290328					II	rs368563171	48	FALSE	FALSE	0.000353134	0.000157299	-0.0385132
cg08680048	15	41793881	ITPKA	NM_002220	Island	chr15:41793562-41795305	Body			TRUE	I	rs558848920	34	FALSE	FALSE	0.00024576	0.00015895	0.0924566
cg15856028	10	29892129	SVIL;MIR938;SVIL	NM_021738;NR_030634;NM_003174			5'UTR;TSS1500;5'UTR				II	rs540014666	29	FALSE	FALSE	0.000223198	0.0001592	0.0473546
cg23688479	5	42756851	CCDC152	NM_001134848			TSS200				II	rs539448792	39	FALSE	FALSE	0.000108518	0.000161827	0.0772593
cg21070172	22	46932833	CELSR1	NM_014246	Island	chr22:46929317-46934861	1stExon	Unclassified_Cell_type_specific	DMR		I	rs10427790	21	FALSE	FALSE	7.89671e-05	0.000164542	-0.011152
cg21882356	14	21153451	ANG;RNASE4	NM_001145;NM_002937	S_Shore	chr14:21152483-21152740	5'UTR;5'UTR				II	rs57864476	14	FALSE	FALSE	0.000242353	0.000171497	0.0721905
cg23350296	2	242663858	ING5	NM_032329	Island	chr2:242663547-242663872	Body	Unclassified			I	rs543279246;rs192800484;rs373968582	8;6;2	FALSE	FALSE	3.32143e-05	0.000186953	-0.0188776
cg03550129	2	1596054			S_Shore	chr2:1595402-1596020					II	rs551098838	14	FALSE	FALSE	0.000246693	0.000190239	0.0751608
cg14614693	5	114961897	TMED7-TICAM2;TMED7-TICAM2;TMED7	NM_001164469;NM_001164468;NM_181836	Island	chr5:114961329-114961969	TSS200;TSS200;TSS200	Promoter_Associated			I	rs200389655;rs564230101;rs533012765	43;40;33	FALSE	FALSE	0.00256041	0.000202476	-0.0109285
cg04207976	17	79263511	SLC38A10;SLC38A10	NM_001037984;NM_138570	S_Shelf	chr17:79259282-79259537	Body;Body				I	rs150825010;rs74592006	10;38	FALSE	FALSE	0.00507966	0.000211299	-0.0245796
cg22020227	1	114521775	OLFML3	NM_020190			TSS1500	Unclassified			II	rs547267712	48	FALSE	FALSE	0.000358224	0.000214175	0.107955
cg21950155	13	28555387	PRHOXNB	NM_001105577	S_Shore	chr13:28554427-28555065	Body	Unclassified_Cell_type_specific			II			FALSE	FALSE	0.000788125	0.000219235	0.0720277
cg06765785	11	2020391	H19	NR_002196	S_Shore	chr11:2019565-2019863	TSS1500		RDMR		II			FALSE	FALSE	0.000262795	0.00022411	0.0451861
cg11648968	1	85931116	DDAH1;DDAH1	NM_012137;NM_001134445	Island	chr1:85929940-85931168	TSS1500;5'UTR				I	rs570188401;rs150767365	4;7	FALSE	FALSE	0.00107802	0.00023215	0.0134372
cg02912112	2	187120710								TRUE	II	rs569031457;rs539283476;rs145310649;rs62197202	1;13;19;30	FALSE	FALSE	0.000198173	0.000308515	0.041432
cg26785370	17	53923413			S_Shore	chr17:53922734-53923139					II	rs542477706	16	FALSE	FALSE	0.00057936	0.000315236	0.0887194
cg06791405	12	69644996	CPSF6	NM_007007			Body			TRUE	II	rs140717379	21	FALSE	FALSE	0.000348633	0.000319681	-0.0838186
cg20181209	6	166859733	RPS6KA2;RPS6KA2	NM_021135;NM_001006932			Body;Body				II	rs139966924;rs7756092	1;39	FALSE	FALSE	0.000403703	0.000323885	-0.128438
cg26009801	19	18338153	PDE4C;PDE4C	NM_001098818;NM_000923	S_Shore	chr19:18335072-18337375	TSS1500;Body				II			FALSE	FALSE	0.000287039	0.000329196	0.0653275
cg07090989	1	150241286	APH1A;APH1A;APH1A;APH1A	NM_016022;NM_016022;NM_001077628;NM_001077628	Island	chr1:150241047-150241654	1stExon;5'UTR;5'UTR;1stExon	Promoter_Associated			I			FALSE	FALSE	7.80301e-05	0.000330845	-0.0112055
cg17786215	20	49349030	PARD6B	NM_032521	S_Shore	chr20:49347365-49348659	Body		RDMR		II	rs150780584	19	FALSE	FALSE	0.000547839	0.000338921	0.0526894
cg04427498	7	20830657			Island	chr7:20830567-20830817				TRUE	II	rs562951225	28	FALSE	FALSE	0.000387017	0.000368309	0.0264024
cg20738959	6	30539641	ABCF1;ABCF1	NM_001090;NM_001025091	S_Shore	chr6:30538983-30539487	Body;Body	Promoter_Associated			I	rs187450280;rs578208912;rs543730104	0;3;22	FALSE	FALSE	6.72381e-05	0.00037742	-0.036823
cg11473417	8	145946869	ZNF251	NM_138367			3'UTR				II	rs180992942;rs536556192	28;15	FALSE	FALSE	0.000327041	0.000404949	0.0452611
cg06518271	4	100140325	ADH6;ADH6;ADH6;ADH6	NM_000672;NM_001102470;NM_000672;NM_001102470			5'UTR;5'UTR;1stExon;1stExon				II	rs4699735	21	FALSE	FALSE	0.000242799	0.00044147	0.0290716
cg15002541	11	392903	PKP3	NM_007183	N_Shore	chr11:394257-394619	TSS1500				I	rs12788610	50	FALSE	FALSE	0.000141636	0.000459665	0.0508614
cg01287514	5	166406845			S_Shore	chr5:166405484-166405917			DMR		II	rs376409225;rs545448331	48;24	FALSE	FALSE	0.000150277	0.000467043	-0.02442
cg24027965	2	149894786	LYPD6B	NM_177964	N_Shore	chr2:149895022-149895808	TSS200				II	rs146710362;rs540343290	4;22	FALSE	FALSE	0.000556568	0.00049672	0.0959993
cg23917513	1	165181544	LMX1A;LMX1A;LMX1A	NM_177398;NM_001033507;NM_177399			Body;5'UTR;5'UTR				II	rs533022905;rs145260857;rs562705126	49;43;1	FALSE	FALSE	0.000647591	0.000501354	0.0857052
cg18739950	15	95870440			S_Shore	chr15:95869955-95870322				TRUE	I			FALSE	FALSE	0.00568562	0.000510226	-0.0468484
cg08196842	14	65016517	C14orf50	NM_172365	Island	chr14:65016516-65016909	TSS200	Unclassified_Cell_type_specific		TRUE	II			FALSE	FALSE	0.000523712	0.000512373	0.0786118
cg17353431	22	21356784	FLJ39582;THAP7;FLJ39582;THAP7	NR_027051;NM_030573;NR_027052;NM_001008695	Island	chr22:21355973-21356824	Body;TSS1500;Body;TSS1500	Unclassified			II	rs183930047;rs545287733;rs28372940;rs28372939	11;19;36;40	FALSE	FALSE	0.000272935	0.000514771	-0.0183126
cg18353675	3	196260501									II	rs547359516;rs73076835;rs571558018	0;11;19	FALSE	FALSE	0.000332378	0.000514883	0.108322
cg27600205	4	134070416	PCDH10;PCDH10	NM_020815;NM_032961	Island	chr4:134069162-134070442	TSS200;TSS200		CDMR		I	rs545117163;rs564813229;rs560632536	35;34;3	FALSE	FALSE	0.0467102	0.000516588	-0.0118814
cg27365324	15	40727743			N_Shore	chr15:40728262-40728466		Unclassified			II	rs138052240	6	FALSE	FALSE	0.000440802	0.000533331	0.0655774
cg26766694	3	13060974	IQSEC1	NM_001134382			Body			TRUE	II	rs575755446;rs547327357;rs560739595	1;12;45	FALSE	FALSE	0.00182787	0.000549414	0.0411123
cg13455717	1	235814365	GNG4;GNG4;GNG4	NM_001098722;NM_001098721;NM_004485	Island	chr1:235814280-235814488	TSS1500;TSS1500;TSS1500	Unclassified_Cell_type_specific	DMR		II	rs191644589	1	FALSE	FALSE	0.00048131	0.000579376	0.108482
cg04434244	6	166232960							CDMR	TRUE	II			FALSE	FALSE	0.000603615	0.000583913	0.0816292
cg13018101	12	25921242								TRUE	II	rs574167018;rs17348471	11;51	FALSE	FALSE	0.000256757	0.000584108	0.0289327
cg04636222	15	63936506	HERC1	NM_003922			Body			TRUE	II	rs144619662;rs72750970	18;26	FALSE	FALSE	0.00131604	0.000584709	-0.0419906
cg08960754	10	89622992	PTEN;KILLIN;KILLIN	NM_000314;NM_001126049;NM_001126049	Island	chr10:89621772-89624128	TSS1500;1stExon;5'UTR	Promoter_Associated			I			FALSE	FALSE	0.00128373	0.00058539	-0.0224003
cg12885203	2	207656782	FASTKD2;FASTKD2;FASTKD2	NM_001136193;NM_001136194;NM_014929			3'UTR;3'UTR;3'UTR				II	rs539925261;rs577093117;rs188949910;rs569494509	21;20;7;1	FALSE	FALSE	0.000690224	0.00058558	0.0388874
cg02364831	16	52417584								TRUE	II	rs12918944;rs569970326;rs117221784;rs117548133	40;31;16;1	FALSE	FALSE	0.000620317	0.00058562	0.0784663
cg24671229	1	34578633	CSMD2	NM_052896			Body			TRUE	II	rs771119	22	FALSE	FALSE	0.00284521	0.000589678	-0.0723752
cg17173639	6	162384350	PARK2;PARK2;PARK2	NM_004562;NM_013987;NM_013988			Body;Body;Body			TRUE	II	rs539966136;rs1893101;rs532323229;rs1790002	1;21;40;47	FALSE	FALSE	0.000838887	0.000608908	-0.053075
cg21433538	7	25110315						Unclassified	DMR		II	rs143990909	2	FALSE	FALSE	0.000688416	0.000609156	0.032314
cg16863522	2	116601613	DPP10;DPP10	NM_020868;NM_001004360			3'UTR;3'UTR				II	rs272008;rs3820717;rs554829253	18;43;50	FALSE	FALSE	0.000646434	0.000630723	0.0448882
cg17529832	2	105461096			Island	chr2:105459127-105461770		Unclassified_Cell_type_specific			I			FALSE	FALSE	0.00307905	0.000635101	-0.013212
cg17907608	4	110330838								TRUE	II			FALSE	FALSE	0.000194822	0.000636078	0.0245543
cg02264862	5	153850878			N_Shelf	chr5:153853056-153853551		Unclassified			II	rs182141485;rs569872062;rs141535902	4;13;23	FALSE	FALSE	0.000639256	0.000641624	0.0582549
cg21474854	X	70474110	ZMYM3;ZMYM3;BCYRN1;ZMYM3;ZMYM3	NM_001171163;NM_201599;NR_001568;NM_005096;NM_001171162	Island	chrX:70473812-70474287	5'UTR;TSS200;Body;5'UTR;5'UTR	Promoter_Associated			I			FALSE	FALSE	0.000354653	0.000658615	-0.0159881
cg00377344	10	43857301			N_Shore	chr10:43857486-43858205		Promoter_Associated		TRUE	I	rs12221341;rs577315056	29;33	FALSE	FALSE	0.000525883	0.000685023	0.101002
cg04928129	16	1429051	UNKL	NM_023076	Island	chr16:1429050-1430104	5'UTR	Promoter_Associated			II	rs563000763;rs117581722;rs545586372;rs180950334;rs528350634;rs548594947	48;26;13;6;4;2	FALSE	FALSE	0.000904909	0.000707102	0.039455
cg20997463	12	53689079	PFDN5;PFDN5	NM_145897;NM_002624	N_Shore	chr12:53689227-53689570	TSS200;TSS200	Promoter_Associated			II	rs367917445;rs79307414;rs147161641;rs558651389	41;26;15;5	FALSE	FALSE	0.000713672	0.00072242	-0.0107734
cg25957124	16	21171084	TMEM159;DNAH3	NM_020422;NM_017539	S_Shore	chr16:21169810-21170278	5'UTR;TSS1500	Promoter_Associated			II	rs142481621	33	FALSE	FALSE	0.000837381	0.000735478	0.0488222
cg00155429	1	154155697	TPM3;TPM3;TPM3;TPM3;TPM3;TPM3;TPM3;TPM3;TPM3	NM_001043352;NM_153649;NM_001043353;NM_152263;NM_001043352;NM_001043353;NM_153649;NM_00	Island	chr1:154155268-154155926	1stExon;5'UTR;1stExon;Body;5'UTR;5'UTR;1stExon;5'UTR;1stExon	Promoter_Associated			I	rs111639139	51	FALSE	FALSE	0.0279644	0.000745818	0.00954693
cg24217729	2	242149675	ANO7	NM_001001891	Island	chr2:242149674-242149906	Body				II	rs536535459;rs555274837;rs184514070;rs201355514;rs377182267	51;42;8;2;1	FALSE	FALSE	0.000280387	0.00075649	0.0396486
cg07225966	10	94820376	CYP26C1	NM_183374	Island	chr10:94820026-94823252	TSS1500				I	rs571734576	33	FALSE	FALSE	0.0018064	0.000761305	0.0550299
cg05481991	12	66216880	HMGA2;RPSAP52;HMGA2	NM_003484;NR_026825;NM_003483	N_Shore	chr12:66217627-66220181	TSS1500;Body;TSS1500				I	rs566339410	45	FALSE	FALSE	0.00019832	0.000767755	-0.0236427
cg01802493	12	130530121			S_Shelf	chr12:130526915-130527117					II			FALSE	FALSE	0.00130187	0.000823115	0.0650581
cg09495645	6	164376576						Unclassified_Cell_type_specific		TRUE	II	rs544487082;rs560949425	19;2	FALSE	FALSE	0.000397725	0.000826268	0.0318644
cg01546873	5	122523277	PRDM6	NM_001136239			3'UTR				II	rs544531722;rs189414061	35;1	FALSE	FALSE	0.00326091	0.000836846	-0.0325691
cg24428040	17	72969293	C17orf28	NM_030630	S_Shore	chr17:72968167-72969164	TSS1500				II			FALSE	FALSE	0.00121853	0.000846867	0.0284395
cg07167423	1	36042986	TFAP2E	NM_178548	Island	chr1:36042432-36043444	Body	Promoter_Associated			I	rs564463957;rs76219284;rs540424927	19;14;13	FALSE	FALSE	0.00062659	0.00085231	0.0741104
cg04779597	3	150345472	SELT	NM_016275			3'UTR				II	rs150009919	8	FALSE	FALSE	0.00160397	0.000854612	0.0754727
cg27509867	8	129165585								TRUE	II	rs181783605;rs79277685;rs2720692;rs577269573;rs544722290	2;17;18;24;50	FALSE	FALSE	0.000544394	0.000872497	0.0762874
cg05194726	12	2944480	NRIP2	NM_031474			TSS1500	Unclassified_Cell_type_specific		TRUE	II	rs548743460;rs3814248;rs537497502;rs557286101	46;45;27;1	FALSE	FALSE	0.000687117	0.000874288	-0.0446874
cg22385463	11	67407517	TBX10	NM_005995			TSS1500	Unclassified			II			FALSE	FALSE	0.00110748	0.000876236	0.0389091
cg21881327	22	24979569	GGT1	NM_013430			TSS200			TRUE	II	rs146546689	20	FALSE	FALSE	0.00100427	0.000889144	0.0409557
cg03612765	1	89552576								TRUE	II			FALSE	FALSE	0.000606604	0.00089319	0.0376524
cg22529511	1	209406345			S_Shore	chr1:209404845-209405473					I	rs150476423;rs533204944;rs191125732	6;11;27	FALSE	FALSE	0.00207351	0.000897999	-0.0149533
cg05394783	10	134043897	STK32C	NM_173575	S_Shelf	chr10:134040198-134040418	Body	Unclassified_Cell_type_specific		TRUE	I	rs557812028	0	FALSE	FALSE	0.00069838	0.000901089	0.071154
cg21593554	6	32810258	PSMB8;PSMB8	NM_004159;NM_148919	N_Shore	chr6:32811494-32811839	Body;Body				II	rs569916901;rs116339488;rs150085455	36;35;2	FALSE	FALSE	0.000663376	0.000907516	0.0275123
cg00047147	6	32922346	HLA-DMA	NM_006120			TSS1500			TRUE	II	rs141900192	12	FALSE	FALSE	0.000849359	0.000918023	0.0308655
cg14866167	8	130089463								TRUE	II	rs186309565	48	FALSE	FALSE	0.00561067	0.000924839	0.0701217
cg09562331	3	50596116	C3orf18	NM_016210			3'UTR				II	rs572978469;rs540024936;rs140304595	0;1;24	FALSE	FALSE	0.000606725	0.000937511	0.066731
cg04480158	8	986271			Island	chr8:983687-986272					II	rs4735969;rs548308074;rs568032519	30;40;51	FALSE	FALSE	0.000727956	0.000943138	0.0447545
cg19210342	10	23640730								TRUE	II	rs563548332	0	FALSE	FALSE	0.000356669	0.000965491	0.0450283
cg22644557	8	93030099	RUNX1T1;RUNX1T1;RUNX1T1;RUNX1T1	NM_004349;NM_175634;NM_175635;NM_175636			Body;Body;5'UTR;TSS200			TRUE	II	rs577314599	22	FALSE	FALSE	0.000905278	0.000969026	0.0375104
cg18123043	4	1022462			Island	chr4:1022286-1022667		Unclassified_Cell_type_specific			I	rs534870969;rs553649754;rs567683507;rs539068210;rs557384035;rs79125294;rs543112015;rs139932728	6;16;22;23;31;35;44;46	FALSE	FALSE	0.000421244	0.000975331	0.0149694
cg11208869	5	153667063	GALNT10	NM_198321			Body			TRUE	II	rs563659659	1	FALSE	FALSE	0.000910554	0.000978988	0.0234004
cg26919186	18	56701751	LOC390858	NR_024021			TSS1500				II	rs114645670;rs566066244;rs539324164;rs187930403	50;49;48;1	FALSE	FALSE	0.00125258	0.000988712	0.0696957
cg16803846	15	27111572	GABRA5;GABRA5	NM_001165037;NM_000810	N_Shore	chr15:27112030-27113479	TSS1500;TSS1500				I	rs147820141;rs556135526	32;15	FALSE	FALSE	0.000992786	0.000994801	0.078542

## Sheet: Blood Plant 3 vs 0
Probeset ID	CHR	MAPINFO	UCSC_REFGENE_NAME	UCSC_REFGENE_ACCESSION	RELATION_TO_UCSC_CPG_ISLAND	UCSC_CPG_ISLANDS_NAME	UCSC_REFGENE_GROUP	REGULATORY_FEATURE_GROUP	DMR	ENHANCER	INFINIUM_DESIGN_TYPE	SNP_ID	SNP_DISTANCE	MASK.general.JPT	MASK.snp5.JPT	p-value/M(3 vs. 0)	p-value/beta(3 vs. 0)	Delta-beta(3 vs. 0)
cg25608490	7	120968877	WNT16;WNT16	NM_057168;NM_016087	N_Shore	chr7:120969587-120970743	TSS1500;Body				II			FALSE	FALSE	4.73233e-06	9.04013e-07	0.168538
cg12179661	9	140333805	ENTPD8;ENTPD8	NM_198585;NM_001033113	N_Shore	chr9:140335758-140336321	5'UTR;5'UTR				II			FALSE	FALSE	1.61819e-06	1.46551e-06	-0.0874166
cg13921640	17	48040877			N_Shore	chr17:48041282-48043064				TRUE	II	rs562100309	31	FALSE	FALSE	4.92869e-06	1.48877e-06	0.204335
cg08435683	20	4836338	SLC23A2;SLC23A2	NM_005116;NM_203327			3'UTR;3'UTR				I	rs542682550;rs79045958;rs542202278	9;21;30	FALSE	FALSE	1.25476e-06	1.51141e-06	0.128993
cg02286380	17	4621205	ARRB2;ARRB2	NM_004313;NM_199004			Body;Body				I	rs199982675;rs371066182;rs111935802	8;20;47	FALSE	FALSE	1.10823e-06	1.53041e-06	0.117413
cg04440182	2	172963125			N_Shore	chr2:172963623-172964135					II	rs114667338	44	FALSE	FALSE	3.03718e-06	1.73541e-06	0.141187
cg17713376	6	27525713									I			FALSE	FALSE	9.33855e-05	1.98924e-06	0.171844
cg10768932	1	198590738						Promoter_Associated			II	rs572175297	1	FALSE	FALSE	9.61397e-06	2.12157e-06	0.0915898
cg16395997	1	3562798	WDR8	NM_017818	S_Shore	chr1:3559952-3561009	Body				II			FALSE	FALSE	2.45394e-06	3.82415e-06	0.105345
cg00145955	16	29703480	QPRT	NM_014298	N_Shelf	chr16:29706198-29706458	Body	Promoter_Associated			II			FALSE	FALSE	1.20317e-06	4.01664e-06	-0.185479
cg04577162	7	73667397	RFC2;RFC2	NM_181471;NM_002914	N_Shore	chr7:73668393-73669142	Body;Body				II			FALSE	FALSE	4.16559e-06	4.62243e-06	0.0726207
cg10509323	1	170631431			N_Shore	chr1:170633274-170634178		Unclassified_Cell_type_specific	DMR		II	rs78076188	48	FALSE	FALSE	1.61347e-05	4.82736e-06	0.136438
cg14689338	5	16742054	MYO10	NM_012334			Body				II			FALSE	FALSE	5.82731e-06	6.05412e-06	-0.0254955
cg03997039	16	29703361	QPRT	NM_014298	N_Shelf	chr16:29706198-29706458	Body	Promoter_Associated			II	rs535351287	27	FALSE	FALSE	4.93781e-06	6.11048e-06	-0.194117
cg24694246	14	34529059			N_Shore	chr14:34529120-34529959		Promoter_Associated		TRUE	I	rs74548794	28	FALSE	FALSE	8.76376e-06	6.17849e-06	-0.125634
cg26021714	14	21424117	RNASE2	NM_002934			Body				II	rs185582106;rs148048310;rs200694912;rs141786181	42;30;21;2	FALSE	FALSE	7.66329e-06	7.64592e-06	0.0798178
cg14070845	17	26925572	SPAG5	NM_006461	N_Shore	chr17:26925742-26926512	Body	Promoter_Associated			I	rs139455220;rs200289738;rs144129779	1;11;43	FALSE	FALSE	2.88607e-05	8.3697e-06	0.180048
cg23688843	X	50026733	CCNB3;CCNB3	NM_033670;NM_033031	S_Shelf	chrX:50024336-50024556	TSS1500;TSS1500				II			FALSE	FALSE	1.64348e-05	8.50671e-06	-0.207095
cg20425862	4	3616829									II	rs550979064;rs182742155;rs186565310	0;7;45	FALSE	FALSE	7.85634e-06	8.54559e-06	-0.175443
cg02237172	3	50380958	ZMYND10	NM_015896	N_Shore	chr3:50382889-50383310	Body				II	rs371800180	7	FALSE	FALSE	7.85466e-06	9.38046e-06	0.0498695
cg27175093	14	57265910			S_Shore	chr14:57264638-57265561			RDMR		II	rs370896804;rs556180339	31;5	FALSE	FALSE	1.27087e-05	1.10154e-05	0.161977
cg24355907	6	99273157			S_Shore	chr6:99272394-99273014				TRUE	II	rs191928588;rs111496769	30;35	FALSE	FALSE	2.28969e-05	1.12009e-05	0.131036
cg12359315	3	45837458	SLC6A20;SLC6A20	NM_020208;NM_022405	N_Shore	chr3:45837480-45838256	Body;Body	Unclassified_Cell_type_specific		TRUE	II	rs371210398	27	FALSE	FALSE	3.23176e-05	1.12744e-05	0.0581523
cg20174696	6	167765215			S_Shore	chr6:167764522-167765124		Unclassified			II	rs531406431;rs3010562;rs141707837	15;36;42	FALSE	FALSE	8.95883e-06	1.35663e-05	0.147598
cg16815625	8	141229477	TRAPPC9;TRAPPC9	NM_001160372;NM_031466			Body;Body				I	rs144057734;rs572981338;rs76920047	35;17;7	FALSE	FALSE	7.92581e-06	1.384e-05	0.117906
cg02426072	6	170474284			N_Shore	chr6:170474406-170475553					II	rs140519885	36	FALSE	FALSE	2.85582e-05	1.38817e-05	-0.123074
cg14177914	1	156400432	C1orf61	NM_006365			TSS1500			TRUE	II			FALSE	FALSE	2.09919e-05	1.53137e-05	0.190027
cg12787292	6	170429865			S_Shelf	chr6:170425782-170426113					II	rs139417771;rs143388718;rs577109905	12;29;32	FALSE	FALSE	4.59061e-05	1.55832e-05	-0.0317866
cg01676795	7	75586348	POR	NM_000941			Body			TRUE	II			FALSE	FALSE	1.53469e-05	1.6276e-05	0.136845
cg05978707	2	1204376	SNTG2	NM_018968			Body				II	rs556693873;rs185900076;rs546568679	46;29;19	FALSE	FALSE	2.09708e-05	1.71027e-05	-0.109693
cg12871835	6	134639417	SGK1	NM_001143676	S_Shore	chr6:134638797-134639021	TSS1500				II	rs147566702	45	FALSE	FALSE	2.74732e-05	1.75229e-05	0.160518
cg13847137	4	6380703	PPP2R2C;PPP2R2C	NM_181876;NM_020416	S_Shore	chr4:6380233-6380545	Body;Body				I	rs115886808;rs149816145;rs185876050;rs58752698	15;25;34;48	FALSE	FALSE	0.000112539	1.84404e-05	-0.0729612
cg03098589	10	114574891	VTI1A	NM_145206			Body				II	rs183577197;rs533661612;rs551575760;rs566697284;rs534032709;rs71489985	45;44;37;15;1;0	FALSE	FALSE	9.42476e-06	1.94714e-05	0.0876316
cg18011273	4	7203326	SORCS2	NM_020777			Body			TRUE	I	rs566615652;rs145116427;rs536393330	15;8;5	FALSE	FALSE	3.20287e-05	1.96579e-05	-0.278266
cg21699894	20	42545443	TOX2;TOX2;TOX2	NM_001098796;NM_001098797;NM_032883	S_Shore	chr20:42543097-42545137	5'UTR;Body;5'UTR		CDMR		II	rs535150823	25	FALSE	FALSE	4.67706e-05	2.10771e-05	0.25736
cg13478928	1	75596724	LHX8	NM_001001933	Island	chr1:75596723-75596947	Body				II			FALSE	FALSE	7.59619e-05	2.12845e-05	0.104254
cg02296171	2	209224657			N_Shore	chr2:209224972-209225308					I	rs4675760;rs111570434	18;24	FALSE	FALSE	2.50733e-05	2.13352e-05	0.151229
cg07430820	17	7792191	CHD3;CHD3;CHD3;CHD3;CHD3	NM_001005271;NM_001005273;NM_001005273;NM_005852;NM_005852	S_Shelf	chr17:7788261-7789091	Body;1stExon;5'UTR;1stExon;5'UTR	Promoter_Associated	RDMR	TRUE	II	rs186664772	3	FALSE	FALSE	2.50675e-05	2.15865e-05	-0.0821676
cg11270237	19	36449803			N_Shore	chr19:36449871-36451135					II	rs562625790;rs533085435	17;32	FALSE	FALSE	3.40719e-05	2.22475e-05	0.107884
cg04645160	15	96913183			S_Shore	chr15:96911511-96911808			RDMR	TRUE	II			FALSE	FALSE	5.79562e-05	2.3256e-05	0.230048
cg06145336	2	177027931	HOXD3	NM_006898	Island	chr2:177027617-177028014	TSS1500				II	rs150175698	2	FALSE	FALSE	5.33537e-05	2.32762e-05	0.145637
cg04172851	6	43543859	XPO5;POLH	NM_020750;NM_006502	Island	chr6:43543124-43544076	TSS200;TSS200	Promoter_Associated			I	rs369301368;rs558821290	32;13	FALSE	FALSE	0.000110411	2.46869e-05	0.0295447
cg17388024	2	18673542								TRUE	II	rs181176619	48	FALSE	FALSE	4.37444e-05	2.57025e-05	-0.116382
cg00114346	7	157207886	DNAJB6	NM_058246	N_Shore	chr7:157208794-157209008	Body				II	rs527439582;rs532923073	27;22	FALSE	FALSE	1.88725e-05	2.72802e-05	0.0466825
cg16624521	5	172064552			N_Shelf	chr5:172068286-172069174					I			FALSE	FALSE	3.40886e-05	2.76793e-05	-0.15808
cg11682858	11	15822333								TRUE	II	rs529922293	1	FALSE	FALSE	5.45076e-05	2.78336e-05	-0.1243
cg10763483	13	31479935	C13orf33	NM_032849	N_Shore	chr13:31480272-31481105	TSS1500	Unclassified_Cell_type_specific			II	rs554210726;rs144400958;rs73453463	16;17;31	FALSE	FALSE	3.13563e-05	2.79052e-05	-0.119278
cg11202380	1	33473905	AK2	NM_013411			3'UTR				II			FALSE	FALSE	2.02634e-05	2.9127e-05	0.0553793
cg02976900	18	77152474			N_Shore	chr18:77153292-77160759		Unclassified			II	rs561302051;rs528452393	41;13	FALSE	FALSE	2.86138e-05	2.96816e-05	-0.1921
cg10409302	4	185942292			Island	chr4:185939222-185942747					II	rs576062545;rs11726304;rs115067762	10;14;24	FALSE	FALSE	7.70569e-05	2.97484e-05	0.1246
cg08688629	10	134972932	KNDC1	NM_152643	N_Shore	chr10:134973510-134974311	TSS1500	Unclassified_Cell_type_specific		TRUE	I	rs182211171;rs535857478;rs552659989;rs11101595	16;23;37;46	FALSE	FALSE	4.98372e-05	3.00189e-05	-0.160766
cg07017164	17	44087629	MAPT;MAPT;MAPT;MAPT;MAPT;MAPT	NM_016835;NM_001123067;NM_016834;NM_005910;NM_001123066;NM_016841			Body;Body;Body;Body;Body;Body				I	rs147310649;rs575431052;rs3744460;rs369174863	13;3;2;1	TRUE	TRUE	0.000327728	3.23129e-05	-0.0562346
cg14522298	7	73645783						Gene_Associated_Cell_type_specific			II	rs535944895	4	FALSE	FALSE	6.48562e-05	3.45698e-05	0.0706418
cg04149370	19	56122534			N_Shelf	chr19:56125349-56128167					II	rs73615028;rs563873286	26;2	FALSE	FALSE	3.94817e-05	3.58264e-05	-0.0863345
cg06302533	5	140613740	PCDHB18	NR_001281	N_Shore	chr5:140615391-140616353	TSS200		RDMR		II	rs149756413	23	FALSE	FALSE	0.000221288	3.5927e-05	0.113986
cg14101659	6	503773	EXOC2	NM_018303			Body				II			FALSE	FALSE	3.96029e-05	3.65399e-05	0.0825844
cg02379082	7	156811484			Island	chr7:156810572-156814593				TRUE	II	rs184213744;rs578009071	45;5	FALSE	FALSE	2.64782e-05	3.93373e-05	0.105804
cg23196129	2	120937418								TRUE	II	rs62166904	0	FALSE	FALSE	2.40437e-05	4.04107e-05	0.0539876
cg20134658	20	61572338	C20orf11	NM_017896	S_Shelf	chr20:61568678-61569916	5'UTR				II	rs10623609;rs549767547;rs55726177	2;2;1	FALSE	FALSE	6.52042e-05	4.07017e-05	-0.0918967
cg20516460	6	30002763	NCRNA00171	NR_026751			Body				II	rs114049924;rs185519661	21;4	FALSE	FALSE	2.79588e-05	4.11175e-05	0.0705367
cg14127046	2	236147233								TRUE	II	rs531403171;rs115796357	0;7	FALSE	FALSE	4.7778e-05	4.16783e-05	-0.132198
cg10778836	9	99617387	ZNF782	NM_001001662	S_Shore	chr9:99616401-99616940	TSS1500				II			FALSE	FALSE	5.45019e-05	4.26825e-05	0.157618
cg07750744	6	30313742	RPP21	NM_024839	S_Shore	chr6:30312837-30313419	Body				II	rs186939585	0	FALSE	FALSE	0.000126584	4.29025e-05	-0.083361
cg12530021	19	52004630	SIGLEC12;SIGLEC12	NM_053003;NM_033329			1stExon;TSS1500				II	rs182900447;rs187507866;rs200165827;rs147834782	32;28;11;2	FALSE	FALSE	5.07205e-05	4.30549e-05	0.0694323
cg20410675	1	236918537	ACTN2	NM_001103			Body				II	rs200786428;rs540529163	1;37	FALSE	FALSE	7.64034e-05	4.33424e-05	-0.04032
cg12728097	1	28154501			N_Shelf	chr1:28157221-28157788					II			FALSE	FALSE	8.4226e-05	4.37203e-05	-0.0693851
cg18288914	1	1603013	LOC728661;CDK11B;CDK11B;CDK11B;CDK11B;CDK11B;CDK11B	NM_001110781;NM_033493;NM_033489;NM_033486;NM_033488;NM_033492;NM_033487	S_Shore	chr1:1600981-1601231	Body;Body;Body;Body;Body;Body;5'UTR				II			FALSE	FALSE	1.77523e-05	4.52901e-05	0.0234977
cg10987503	7	922825	C7orf20	NM_015949			Body				II	rs558550098;rs572088442	42;33	FALSE	FALSE	3.13208e-05	4.53372e-05	0.0708655
cg16576811	18	55888640	NEDD4L;NEDD4L;NEDD4L;NEDD4L;NEDD4L;NEDD4L;NEDD4L;NEDD4L;NEDD4L	NM_001144964;NM_015277;NM_001144966;NM_001144971;NM_001144965;NM_001144968;NM_001144967			5'UTR;Body;TSS200;5'UTR;5'UTR;Body;Body;Body;5'UTR				II	rs143335432	0	FALSE	FALSE	4.02563e-05	4.65479e-05	0.0587152
cg03502656	2	71114246			N_Shore	chr2:71114733-71115474					II	rs12613134;rs66468957	34;45	FALSE	FALSE	0.000187289	4.8021e-05	0.203395
cg18181923	14	99682269	BCL11B;BCL11B	NM_022898;NM_138576			Body;Body			TRUE	I			FALSE	FALSE	6.79929e-05	4.9237e-05	-0.0913384
cg13521170	18	60792346	BCL2	NM_000633			3'UTR				II	rs141080340;rs147777348;rs4987862;rs185704013	1;2;41;48	FALSE	FALSE	3.28301e-05	4.97757e-05	0.0528271
cg17830308	5	134872124	NEUROG1	NM_006161	S_Shore	chr5:134870740-134872051	TSS1500				II	rs183617516;rs188957215	8;6	FALSE	FALSE	0.000118831	5.24312e-05	0.112322
cg03935956	16	23511855	GGA2	NM_015044			Body			TRUE	II	rs569973961;rs538981421;rs140250128;rs566410108;rs144226944	40;39;14;13;12	FALSE	FALSE	3.76521e-05	5.31179e-05	0.0609264
cg00521703	19	34112157	CHST8;CHST8	NM_001127895;NM_001127896	N_Shore	chr19:34112279-34114353	TSS1500;TSS1500				II			FALSE	FALSE	5.45403e-05	5.325e-05	0.197262
cg20356147	3	127914850	EEFSEC	NM_021937			Body			TRUE	II			FALSE	FALSE	4.20248e-05	5.61579e-05	0.133897
cg05889541	13	103245138			N_Shelf	chr13:103248813-103249992		Promoter_Associated			II			FALSE	FALSE	7.40674e-05	5.72222e-05	0.0221005
cg22562591	8	82002977	PAG1	NM_018440			5'UTR	Promoter_Associated_Cell_type_specific		TRUE	II	rs79949693;rs544766941;rs181445248	32;10;2	FALSE	FALSE	3.98661e-05	5.74132e-05	0.0727655
cg06103086	3	108581785						Unclassified_Cell_type_specific		TRUE	II	rs573400126;rs182175599	30;2	FALSE	FALSE	6.49586e-05	5.80775e-05	-0.215713
cg07869232	13	114790349	RASA3	NM_007368	S_Shelf	chr13:114786335-114786537	Body	Gene_Associated			II	rs531268517;rs549279754	18;2	FALSE	FALSE	6.37608e-05	5.83245e-05	0.0918081
cg10847673	10	111929033								TRUE	II	rs193289725	33	FALSE	FALSE	0.000167001	6.02006e-05	0.0578069
cg00095165	18	47825241			Island	chr18:47825069-47825325		Promoter_Associated			II			FALSE	FALSE	0.000125158	6.07072e-05	0.133723
cg03540175	3	49236946	CCDC36;CCDC36;CCDC36	NM_001135197;NM_001135197;NM_178173	Island	chr3:49236567-49237328	1stExon;5'UTR;5'UTR				I	rs550525837	9	FALSE	FALSE	8.34743e-05	6.08192e-05	0.228731
cg25737891	2	12061277								TRUE	II	rs111667586;rs112327678;rs78107512	0;13;25	FALSE	FALSE	7.32175e-05	6.20007e-05	0.0719698
cg15169940	19	36604614	TBCB;POLR2I	NM_001281;NM_006233	Island	chr19:36604359-36606906	TSS1500;3'UTR				I	rs200166261	10	FALSE	FALSE	0.000230011	6.2127e-05	-0.0390996
cg09831010	17	41277847	BRCA1;NBR2;BRCA1;BRCA1;BRCA1;BRCA1	NM_007300;NR_003108;NM_007294;NM_007297;NM_007299;NR_027676	N_Shore	chr17:41278134-41278460	TSS1500;Body;TSS1500;TSS1500;TSS1500;TSS1500	Promoter_Associated			II	rs73625094;rs184820044;rs563017140	6;7;10	FALSE	FALSE	0.00033518	6.2772e-05	0.0486674
cg18676053	9	124133094	STOM;STOM	NM_198194;NM_004099	Island	chr9:124132057-124133095	TSS1500;TSS1500				II	rs575095314	23	FALSE	FALSE	6.11551e-05	6.33184e-05	0.130684
cg09232727	22	29140725	HSCB	NM_172002	S_Shelf	chr22:29137866-29138560	Body				II			FALSE	FALSE	5.60764e-05	6.63117e-05	0.0692012
cg17888232	1	245778137	KIF26B	NM_018012			Body				II	rs538429028;rs147515558	21;20	FALSE	FALSE	0.000103809	6.72162e-05	-0.0618671
cg18559579	2	209224676			N_Shore	chr2:209224972-209225308					I	rs111570434;rs575090578;rs4675760;rs560749080;rs532639110	43;40;37;18;1	FALSE	FALSE	0.000134689	6.79858e-05	0.136426
cg07027119	1	145716693	CD160	NM_007053	S_Shelf	chr1:145713966-145714203	TSS1500				II	rs587614666;rs2799118	17;29	FALSE	FALSE	6.4778e-05	6.8333e-05	0.0604586
cg22133161	19	49891603	CCDC155	NM_144688	Island	chr19:49891269-49891604	5'UTR	Unclassified			II	rs116629189;rs561983502;rs371709171;rs9304685;rs56915211	10;25;27;30;35	FALSE	FALSE	3.29276e-05	6.89776e-05	0.188662
cg01383911	6	30297627	TRIM39;TRIM39	NM_172016;NM_021253	S_Shelf	chr6:30294169-30295071	Body;Body				II	rs558690766;rs575448914;rs537796167;rs529906089;rs574328437	8;10;22;33;43	FALSE	FALSE	5.357e-05	7.18591e-05	0.134602
cg11812928	1	227164459	CABC1	NM_020247	S_Shore	chr1:227163739-227164237	Body	Gene_Associated_Cell_type_specific			II	rs191313518;rs561070718	21;43	FALSE	FALSE	7.40961e-05	7.21186e-05	0.0688678
cg18565216	21	43347094	C2CD2;C2CD2	NM_015500;NM_199050			Body;TSS1500	Unclassified		TRUE	II	rs189783287;rs181033354	6;1	FALSE	FALSE	0.000109372	7.29632e-05	0.0412972
cg26694990	6	32141146	AGPAT1;AGPAT1	NM_006411;NM_032741			5'UTR;5'UTR				II	rs563768875	5	FALSE	FALSE	3.91354e-05	7.36627e-05	0.0292984
cg01276466	12	68542151								TRUE	II	rs549282822;rs141577422;rs116799066;rs187053389	28;3;2;1	FALSE	FALSE	0.000400415	7.36823e-05	-0.128376
cg03972665	4	111540025	PITX2;PITX2;PITX2	NM_000325;NM_153426;NM_153427	Island	chr4:111539906-111540127	Body;Body;Body		RDMR	TRUE	I	rs547936187;rs188527695	13;25	FALSE	FALSE	0.000145239	7.43973e-05	0.145168
cg01163071	16	46881511			S_Shelf	chr16:46877800-46878566					II	rs150366989;rs183380096	0;13	FALSE	FALSE	5.88279e-05	7.55443e-05	0.0401278
cg22541905	2	220115303	TUBA4A	NM_006000	N_Shelf	chr2:220117937-220119334	Body				II	rs551859540	1	FALSE	FALSE	7.34674e-05	7.60845e-05	0.0468611
cg18587476	2	24397810	C2orf84	NM_001040710	Island	chr2:24397645-24398194	TSS200				I	rs545521521;rs560610717;rs3815830;rs549428525;rs183006483	32;30;21;16;7	FALSE	FALSE	8.03192e-05	7.78521e-05	0.260197
cg05107535	16	3242850			Island	chr16:3242622-3242912					II	rs543948512	4	FALSE	FALSE	8.33567e-05	7.81922e-05	0.213371
cg11225571	8	95487732	RAD54B	NM_012415	S_Shore	chr8:95486930-95487374	TSS1500	Promoter_Associated			II	rs73695622;rs540118483	0;30	FALSE	FALSE	0.000325463	7.85601e-05	0.18411
cg06412435	12	106526228	NUAK1	NM_014840			Body			TRUE	II	rs367801374	1	FALSE	FALSE	8.39516e-05	7.954e-05	-0.0786152
cg02352370	6	32054845	TNXB	NM_019105	N_Shore	chr6:32055067-32055601	Body			TRUE	II			FALSE	FALSE	0.000101589	8.08553e-05	-0.114528
cg02619834	10	111782464	ADD3;ADD3;ADD3	NM_016824;NM_001121;NM_019903			5'UTR;5'UTR;5'UTR			TRUE	II			FALSE	FALSE	6.21959e-05	8.10514e-05	0.0590925
cg17798659	1	111969993	OVGP1	NM_002557			Body				II			FALSE	FALSE	0.000148319	8.46857e-05	-0.114587
cg16797340	X	135225923			N_Shelf	chrX:135228947-135230049		Unclassified_Cell_type_specific			II			FALSE	FALSE	7.1365e-05	8.53381e-05	0.0674348
cg26982279	19	57079381	ZNF470;ZNF470	NM_001001668;NM_001001668	S_Shore	chr19:57078365-57079301	1stExon;5'UTR	Promoter_Associated			II	rs567562395	30	FALSE	FALSE	8.49033e-05	8.53481e-05	0.1597
cg24818524	X	12155663	FRMPD4	NM_014728	N_Shore	chrX:12156604-12157274	TSS1500		CDMR		II	rs6639150	23	FALSE	FALSE	0.000258479	8.55413e-05	0.308902
cg16532016	10	50887058	C10orf53;C10orf53	NM_001042427;NM_182554	N_Shore	chr10:50887565-50887862	TSS1500;TSS1500			TRUE	I			FALSE	FALSE	9.99143e-05	8.56331e-05	0.196874
cg22437699	X	25033358	ARX	NM_139058	N_Shore	chrX:25033664-25034712	Body		RDMR		II			FALSE	FALSE	0.000100225	8.72851e-05	0.194806
cg25991026	6	143542226	AIG1	NM_016108			Body			TRUE	II	rs530315035;rs542049335	31;8	FALSE	FALSE	7.01399e-05	8.74406e-05	-0.132149
cg14174204	2	63276700	OTX1	NM_014562	Island	chr2:63274475-63279430	TSS1500			TRUE	II	rs577075215	49	FALSE	FALSE	8.73164e-05	8.9692e-05	0.120858
cg11887996	12	120559003			S_Shelf	chr12:120554162-120555224		Unclassified_Cell_type_specific			II	rs576160041;rs538733664;rs190514255	1;8;15	FALSE	FALSE	0.000107873	9.03036e-05	0.0339102
cg27170782	17	46800028	PRAC;C17orf93	NM_032391;NR_024103	N_Shore	chr17:46800533-46800746	TSS200;TSS1500	Unclassified_Cell_type_specific			I			FALSE	FALSE	0.00040992	9.11552e-05	0.115356
cg04162032	1	248902767	LOC646627;LOC646627	NM_001085474;NM_001085474			1stExon;3'UTR				II	rs181480206;rs185768217	46;50	FALSE	FALSE	8.44084e-05	9.12122e-05	0.0644844
cg00036299	16	10277505	GRIN2A;GRIN2A	NM_000833;NM_001134407	S_Shore	chr16:10273943-10277424	TSS1500;TSS1500				I	rs573421967;rs3785185;rs78877858	0;29;39	FALSE	FALSE	0.000326381	9.14963e-05	0.198704
cg16808587	4	174432425			S_Shore	chr4:174430386-174430861			RDMR		II	rs545938721;rs72992536	10;50	FALSE	FALSE	0.000115829	9.18722e-05	0.168342
cg22202689	19	49298227			N_Shore	chr19:49298405-49298745		Promoter_Associated		TRUE	II			FALSE	FALSE	0.000150987	9.23334e-05	-0.116879
cg26435149	3	55605611	ERC2	NM_015576			3'UTR	Unclassified_Cell_type_specific		TRUE	II			FALSE	FALSE	0.000147475	9.66432e-05	0.0350691
cg05188837	16	87605249						Unclassified		TRUE	II	rs545114890;rs149617117;rs575879441	1;37;50	FALSE	FALSE	8.45543e-05	9.67704e-05	-0.13779
cg00382740	1	237168688									II	rs72762194;rs17611358	0;48	FALSE	FALSE	0.000259285	9.74383e-05	-0.0717583
cg16960593	6	161087573	LPA	NM_005577			TSS200				II			FALSE	FALSE	0.000100174	0.000100034	-0.134131
cg17576375	2	105924659	TGFBRAP1;TGFBRAP1	NM_001142621;NM_004257			Body;Body				II			FALSE	FALSE	8.55781e-05	0.000100196	0.0745381
cg04829830	14	105339549	KIAA0284;KIAA0284	NM_015005;NM_001112726			5'UTR;Body	Unclassified_Cell_type_specific		TRUE	II			FALSE	FALSE	0.000135667	0.00010256	-0.140548
cg17979068	2	10344980	C2orf48	NM_182626			Body				II	rs114588808;rs542169225	4;21	FALSE	FALSE	9.62508e-05	0.00010278	0.0532473
cg15973314	2	237086640			N_Shore	chr2:237086727-237088463		Unclassified			II			FALSE	FALSE	7.81371e-05	0.000102978	-0.103567
cg20216752	17	6913521	ALOX12	NM_000697	N_Shelf	chr17:6915824-6916201	Body				II	rs550573538	15	FALSE	FALSE	0.000107385	0.000103472	0.0529585
cg22008851	6	161100574			S_Shore	chr6:161100092-161100456					II	rs141805732;rs61179056;rs60171130;rs77002080	33;19;18;3	FALSE	FALSE	0.000110578	0.00010447	0.0823964
cg20223322	6	475353									I	rs192615732	42	FALSE	FALSE	8.78765e-05	0.000105771	-0.125192
cg22797270	11	64398015	NRXN2;NRXN2;NRXN2	NM_138734;NM_138732;NM_015080	Island	chr11:64397644-64398016	Body;Body;Body				II			FALSE	FALSE	0.000112233	0.00010701	0.155105
cg08788930	8	142201685	DENND3	NM_014957			Body				II	rs112305361;rs552781706;rs564756697;rs116490860;rs546989359	31;16;15;14;5	FALSE	FALSE	6.43003e-05	0.000108162	0.0785554
cg19211851	2	43555466	THADA;THADA	NM_022065;NM_001083953			Body;Body			TRUE	II	rs569557205;rs538556287;rs183811730	33;30;1	FALSE	FALSE	5.117e-05	0.000108227	0.0269065
cg10503684	14	20247919	OR4M1	NM_001005500			TSS1500				II	rs530853554	46	FALSE	FALSE	8.8507e-05	0.000109808	-0.138159
cg06717068	7	111370856	DOCK4	NM_014705	S_Shelf	chr7:111368366-111368665	Body	Unclassified_Cell_type_specific			II	rs73432048;rs76262457	21;32	FALSE	FALSE	0.000201839	0.000110067	-0.114996
cg04670568	16	34659771			Island	chr16:34659597-34660060					II	rs12933731	44	FALSE	FALSE	0.000126328	0.000111769	0.158587
cg19385090	7	27292614			S_Shore	chr7:27291119-27292197			RDMR		I	rs547821082;rs535484304	32;19	FALSE	FALSE	0.00014783	0.000114215	0.172281
cg04238185	3	89164223	EPHA3;EPHA3	NM_182644;NM_005233	S_Shore	chr3:89163635-89164107	Body;Body	Unclassified		TRUE	I	rs566593471	28	FALSE	FALSE	0.000636878	0.000114878	0.159705
cg08929197	6	158068523	ZDHHC14;ZDHHC14	NM_153746;NM_024630			Body;Body				I	rs553325290;rs2271071;rs146213600	23;24;34	FALSE	FALSE	9.52645e-05	0.000114919	0.0635401
cg14016089	9	115818857	ZFP37	NM_003408	Island	chr9:115818836-115819343	1stExon	Promoter_Associated_Cell_type_specific			II			FALSE	FALSE	0.000609957	0.000114926	0.0685373
cg09696159	3	138655775			N_Shore	chr3:138656627-138659107			CDMR	TRUE	II	rs564755303	13	FALSE	FALSE	0.000154991	0.000116168	0.090501
cg10671830	4	7652103	SORCS2	NM_020777			Body	Unclassified			II	rs539849106	1	FALSE	FALSE	0.000184514	0.000117808	0.116221
cg11235697	1	46774670	UQCRH	NM_006004			Body			TRUE	II			FALSE	FALSE	7.74211e-05	0.000118813	0.0717753
cg05501320	8	75263248	GDAP1;GDAP1	NM_018972;NM_001040875	S_Shore	chr8:75262521-75263044	Body;5'UTR		RDMR		II	rs189476941	2	FALSE	FALSE	8.59351e-05	0.000118847	0.225843
cg14128973	19	11649462	CNN1	NM_001299			TSS200				II	rs9287589;rs572075709;rs541071973	46;35;27	FALSE	FALSE	9.55427e-05	0.000120016	0.0732146
cg20195820	17	3391678	ASPA;ASPA	NM_000049;NM_001128085			Body;Body			TRUE	II	rs187215379;rs573413633	28;1	FALSE	FALSE	4.16069e-05	0.000121906	0.0915005
cg01707818	6	123317184	CLVS2	NM_001010852	Island	chr6:123317164-123317753	TSS1500				II			FALSE	FALSE	0.000141533	0.000126298	0.0849959
cg15505103	1	168249943	TBX19	NM_005149			TSS1500			TRUE	II	rs181723245	36	FALSE	FALSE	0.000393979	0.000126471	-0.0218142
cg26385743	2	131101463	IMP4	NM_033416	S_Shore	chr2:131099469-131100863	Body				II	rs570564754	14	FALSE	FALSE	8.22335e-05	0.000127593	0.0416977
cg01418351	4	1294432	MAEA;MAEA	NM_005882;NM_001017405			Body;Body			TRUE	II	rs73796072;rs559124939;rs576913279;rs56887292	3;18;22;32	FALSE	FALSE	0.000118368	0.00012808	0.0595934
cg00504599	17	79428036	BAHCC1	NM_001080519	Island	chr17:79427930-79429135	Body				II	rs556217428;rs199525294	1;32	FALSE	FALSE	0.000223432	0.000128143	0.100486
cg24073311	11	77734959	KCTD14	NM_023930			TSS1500				II			FALSE	FALSE	5.57167e-05	0.000129911	0.0350217
cg03101763	11	65319844	LTBP3;LTBP3;LTBP3	NM_001164266;NM_021070;NM_001130144	N_Shore	chr11:65321225-65321823	Body;Body;Body	Unclassified		TRUE	II	rs143751614;rs201579921;rs147206443	47;19;2	FALSE	FALSE	0.000130187	0.000130803	0.034324
cg00112685	19	11591190	ELAVL3;ELAVL3	NM_032281;NM_001420	Island	chr19:11590295-11593643	Body;Body				II	rs557972008	6	FALSE	FALSE	0.000306795	0.000131649	0.144404
cg01940713	7	5552460	FBXL18	NM_024963	N_Shore	chr7:5553168-5553517	Body	Promoter_Associated	CDMR		II	rs571544002;rs574539975;rs2966431	39;28;26	FALSE	FALSE	0.000185977	0.000131921	-0.0982652
cg07452625	16	89598568	SPG7;SPG7	NM_003119;NM_199367			Body;Body	Unclassified_Cell_type_specific			II	rs536877993	12	FALSE	FALSE	7.11517e-05	0.000132064	0.0681136
cg13134634	13	76207486	LMO7	NM_005358	N_Shelf	chr13:76209540-76211213	Body				II	rs145706742	32	FALSE	FALSE	0.000145911	0.00013294	-0.0932517
cg27027375	4	6695319	S100P	NM_005980			TSS1500				II	rs141058413;rs560680820	1;23	FALSE	FALSE	0.000134363	0.000136508	0.0746881
cg01255465	6	31619581	BAT3;BAT3;BAT3;BAT3	NM_001098534;NM_004639;NM_080702;NM_080703	N_Shore	chr6:31619856-31620525	5'UTR;5'UTR;5'UTR;5'UTR	Promoter_Associated	RDMR		II			FALSE	FALSE	8.36115e-05	0.000137054	-0.0803563
cg18527651	3	10284280	IRAK2	NM_001570			3'UTR	Unclassified_Cell_type_specific			II	rs546779373;rs571390071	9;35	FALSE	FALSE	0.000418477	0.000137645	0.0962994
cg20723412	4	6927635	TBC1D14;TBC1D14	NM_001113361;NM_020773	S_Shelf	chr4:6925211-6925591	Body;Body				II	rs9990827	32	FALSE	FALSE	0.000130453	0.000138089	0.048661
cg06230847	6	30297594	TRIM39;TRIM39	NM_172016;NM_021253	S_Shelf	chr6:30294169-30295071	Body;Body				II	rs190110235;rs9500858;rs538989691;rs558690766;rs575448914	0;9;19;41;43	FALSE	FALSE	0.000133766	0.000138172	0.115976
cg16964673	1	3775206	KIAA0562;DFFB	NM_014704;NM_004402	Island	chr1:3775077-3775369	TSS1500;Body	Promoter_Associated			I			FALSE	FALSE	0.000205424	0.000140691	-0.140398
cg01145119	8	144441955			Island	chr8:144441870-144442438					II	rs9694798	38	FALSE	FALSE	0.000126813	0.000142293	0.0735022
cg12081267	2	98486185	TMEM131	NM_015348			Body			TRUE	II	rs117902906;rs114532263;rs116707109;rs368326259	0;9;12;16	FALSE	FALSE	0.000138967	0.000143164	0.0644978
cg16685608	14	52211579									II			FALSE	FALSE	0.000618192	0.000146036	-0.163303
cg24591082	6	56143542								TRUE	II	rs536772279	5	FALSE	FALSE	0.000211596	0.000147307	-0.112427
cg11147252	15	49985422								TRUE	II	rs144884813	1	FALSE	FALSE	0.00184387	0.00014742	-0.0635012
cg03548490	16	19061053	TMC7;TMC7	NM_001160364;NM_024847			Body;Body				II	rs146567458	0	FALSE	FALSE	0.000123335	0.000148651	0.0282192
cg23656300	10	133871212									II	rs549465650	7	FALSE	FALSE	0.000167336	0.000148712	-0.0875213
cg22897634	6	102242072	GRIK2;GRIK2;GRIK2	NM_001166247;NM_175768;NM_021956			Body;Body;Body				II	rs6903391;rs555783598;rs545293467;rs6930110;rs11156156;rs578082303	0;1;9;23;24;28	FALSE	FALSE	0.000263661	0.000149758	-0.0472088
cg18651578	20	5844315	C20orf196	NM_152504			3'UTR			TRUE	II			FALSE	FALSE	0.00011039	0.000152204	0.084492
cg00388673	1	99729460	LPPR4;LPPR4	NM_014839;NM_001166252	N_Shore	chr1:99729982-99730335	TSS1500;TSS1500				II	rs554684731;rs574277357	51;44	FALSE	FALSE	0.000457003	0.00015279	-0.11698
cg23545458	12	133239966	POLE	NM_006231			Body	Gene_Associated_Cell_type_specific			II	rs186773469	1	FALSE	FALSE	0.000242775	0.000155685	0.106769
cg26666428	10	132002170									I	rs11017132;rs563317993	18;32	FALSE	FALSE	0.000208859	0.000156692	-0.0760896
cg05877497	2	66667946	MEIS1	NM_002398			Body		DMR	TRUE	I	rs139989298	50	FALSE	FALSE	0.000182658	0.00015755	0.070202
cg03211473	6	32143869	AGPAT1;AGPAT1;AGPAT1	NM_006411;NM_006411;NM_032741			1stExon;5'UTR;5'UTR	Promoter_Associated			I			FALSE	FALSE	0.00124039	0.000159661	0.0210502
cg13274149	9	140175393	C9orf167	NM_017723	Island	chr9:140172613-140176105	3'UTR	Unclassified_Cell_type_specific			II	rs563952635;rs531295283	40;20	FALSE	FALSE	0.000106992	0.00016006	-0.12118
cg08071719	13	113650155	MCF2L;MCF2L	NM_001112732;NM_024979	S_Shore	chr13:113648343-113649601	Body;Body				I	rs528164156;rs546191011;rs12862864;rs8002924;rs146854997	0;9;13;23;44	FALSE	FALSE	0.000150597	0.000160534	-0.0312787
cg03074225	20	62126068	EEF1A2	NM_001958	Island	chr20:62125930-62126461	Body				I	rs551302193	35	FALSE	FALSE	0.000295918	0.000161334	-0.0923815
cg17602362	13	47216934	LRCH1;LRCH1;LRCH1	NM_015116;NM_001164213;NM_001164211			Body;Body;Body			TRUE	II	rs139767331;rs557025862	8;27	FALSE	FALSE	0.00012335	0.00016212	0.0380197
cg05197133	20	37005424	LBP	NM_004139			3'UTR				I	rs2232622;rs559549806;rs188093505	48;34;29	FALSE	FALSE	0.000158235	0.000164995	-0.158432
cg01489926	16	84423960	ATP2C2	NM_014861			Body				II	rs535716914	47	FALSE	FALSE	0.00044491	0.000165507	-0.151338
cg18399472	5	118971490	FAM170A;FAM170A	NM_001163991;NM_182761			3'UTR;3'UTR				II	rs74470252;rs149919564;rs541382078	50;38;1	FALSE	FALSE	0.00026574	0.000166844	-0.030146
cg16411541	16	48190671						Unclassified			II	rs545592107	14	FALSE	FALSE	0.000331162	0.000166857	0.0794766
cg16967541	8	132916175	EFR3A	NM_015137	N_Shore	chr8:132916322-132917060	TSS200	Promoter_Associated	CDMR		II	rs79127843	49	FALSE	FALSE	0.000162501	0.000167044	0.0179178
cg04598300	17	40531272	STAT3;STAT3;STAT3	NM_139276;NM_003150;NM_213662			5'UTR;5'UTR;5'UTR	Unclassified_Cell_type_specific		TRUE	II	rs548180985;rs148563417	8;3	FALSE	FALSE	0.000288482	0.000169975	0.0224384
cg17449851	5	66300406	MAST4;MAST4	NM_015183;NM_001164664	S_Shore	chr5:66299768-66300083	Body;Body	Unclassified_Cell_type_specific			II	rs147247234	48	FALSE	FALSE	0.000314402	0.00017113	0.019859
cg25895907	11	77314723	AQP11	NM_173039			Body				II			FALSE	FALSE	0.00130399	0.000171134	-0.0512785
cg11076814	4	11225303								TRUE	II	rs548777619;rs79665627;rs531197172	35;26;20	FALSE	FALSE	0.000116239	0.000171185	0.0558992
cg14270650	6	136397995	PDE7B	NM_018945			Body			TRUE	II	rs570851316;rs192252144	1;25	FALSE	FALSE	0.000220812	0.000171526	-0.13491
cg24850535	19	47947837	SLC8A2	NM_015063	N_Shelf	chr19:47950869-47951566	Body	Unclassified_Cell_type_specific			II			FALSE	FALSE	0.000354336	0.000172316	0.108926
cg03267026	11	1470086	BRSK2	NM_003957	Island	chr11:1470033-1470388	Body	Unclassified_Cell_type_specific			I	rs546670540;rs568346752	33;1	FALSE	FALSE	0.000582584	0.000176209	-0.0875686
cg19750606	22	32854329	BPIL2	NM_174932			TSS1500				II	rs117124965;rs145085525;rs555273563;rs575215066	27;17;2;1	FALSE	FALSE	0.000173361	0.000176854	0.165021
cg21051815	11	1542394	HCCA2	NM_053005			Body				II			FALSE	FALSE	0.00043384	0.000179054	-0.114367
cg20703564	20	36157016	BLCAP;BLCAP;BLCAP;BLCAP	NM_001167820;NM_001167822;NM_001167821;NM_006698	S_Shore	chr20:36156022-36156669	TSS1500;TSS1500;TSS1500;TSS1500	Promoter_Associated			II			FALSE	FALSE	0.000707094	0.000180965	0.133201
cg06954855	1	159801570	SLAMF8	NM_020125			Body			TRUE	II	rs568412701;rs535374809;rs3806190	1;10;39	FALSE	FALSE	0.000229805	0.000181985	-0.124596
cg01995099	22	42394048	SEPT3;SEPT3;WBP2NL	NM_019106;NM_145733;NM_152613	N_Shore	chr22:42394589-42395255	3'UTR;3'UTR;TSS1500				II			FALSE	FALSE	0.000174725	0.000182241	0.0490568
cg00478884	14	20978888	RNASE10	NM_001012975			1stExon				II	rs75463308;rs202109789	2;1	FALSE	FALSE	0.00022624	0.000184291	0.101194
cg08941515	16	3585441	CLUAP1;CLUAP1	NM_015041;NM_024793			Body;Body			TRUE	II			FALSE	FALSE	0.000156755	0.000184965	0.0432168
cg07139527	17	80969525	B3GNTL1	NM_001009905	N_Shore	chr17:80969748-80970160	Body				II	rs2168936;rs146674382;rs536142447;rs115359225;rs566381424;rs539620079	50;15;14;12;5;2	FALSE	FALSE	0.000145791	0.000185744	0.092605
cg19506794	14	104979611									I	rs533239861;rs73355709	43;22	FALSE	FALSE	0.000247138	0.000186943	-0.0653626
cg13429194	12	96661032	ELK3	NM_005230			3'UTR				II	rs151047138;rs75958097;rs2302901	50;49;20	FALSE	FALSE	0.000110333	0.000187247	0.0454409
cg22191606	13	102060580	NALCN	NM_052867			5'UTR			TRUE	I			FALSE	FALSE	0.000184055	0.000187706	-0.105803
cg07641926	3	195974258	PCYT1A	NM_005017			Body				II	rs200813228;rs375663930;rs140290837;rs184098710;rs143034003	21;20;14;13;1	FALSE	FALSE	0.000142992	0.000187993	0.0646498
cg14975122	1	32761824	HDAC1	NM_004964	S_Shelf	chr1:32757414-32758034	Body				II	rs116353886;rs188721113	0;11	FALSE	FALSE	0.000168516	0.000188587	0.0458834
cg11952493	10	28570835	MPP7	NM_173496			5'UTR			TRUE	II	rs552666631	0	FALSE	FALSE	0.000185644	0.000190842	0.0782858
cg00468091	11	28111111	KIF18A	NM_031217			Body			TRUE	II	rs180798769;rs557794361	34;44	FALSE	FALSE	0.000163294	0.000191568	0.0687845
cg23540819	8	17940228	ASAH1;ASAH1;ASAH1	NM_004315;NM_177924;NM_001127505	N_Shore	chr8:17941489-17942459	Body;Body;Body				II	rs145291848;rs34992950	37;18	FALSE	FALSE	0.000193431	0.000192951	0.0683298
cg19643315	5	171723217			N_Shore	chr5:171723742-171724111					II	rs192600760;rs570350981;rs539329586;rs552873733	0;1;12;40	FALSE	FALSE	5.94022e-05	0.000194496	0.0472819
cg01848115	21	47052151			N_Shore	chr21:47053054-47054404					II	rs566941172;rs554690950	16;1	FALSE	FALSE	0.000114748	0.000197209	0.114759
cg26963090	17	76887989	TIMP2	NM_003255			Body				II	rs180840662	30	FALSE	FALSE	0.000232362	0.000199994	0.0686181
cg13537353	13	26586651	ATP8A2	NM_016529	Island	chr13:26586287-26586761	Body	Unclassified_Cell_type_specific			II	rs568779226;rs61947088	49;48	FALSE	FALSE	0.000416798	0.000201638	0.209571
cg23479586	15	52860292	ARPP19	NM_006628	N_Shore	chr15:52860752-52861410	Body	Promoter_Associated_Cell_type_specific			II	rs1724610;rs565654578;rs528001550	22;11;3	FALSE	FALSE	0.000230175	0.000202224	0.0185591
cg02987481	1	115881544	NGF	NM_002506	S_Shore	chr1:115880167-115881332	TSS1500				II	rs11466065;rs543917557	43;3	FALSE	FALSE	0.000204739	0.000203217	0.16337
cg14078714	9	97711748	C9orf3	NM_032823			Body			TRUE	II	rs147639770;rs145317367;rs190876510	19;34;39	FALSE	FALSE	0.000290693	0.000204099	-0.0658374
cg00338749	11	1036677	MUC6;MUC6	NM_005961;NM_005961	Island	chr11:1036420-1036827	1stExon;5'UTR	Unclassified_Cell_type_specific			II			FALSE	FALSE	0.000449067	0.00020414	-0.157713
cg15404019	12	105130282	CHST11	NM_018413			Body			TRUE	II	rs533749312;rs553519503;rs576751244	33;11;1	FALSE	FALSE	0.000170338	0.000204485	0.0555075
cg03510435	12	14094558	GRIN2B	NM_000834			5'UTR			TRUE	II			FALSE	FALSE	0.000378569	0.000207695	0.16314
cg22144328	17	8296856	RNF222	NM_001146684	S_Shore	chr17:8295899-8296320	5'UTR	Promoter_Associated_Cell_type_specific			II	rs551077740	2	FALSE	FALSE	0.000187147	0.00020878	0.0512878
cg04254198	17	77679849									I	rs118131547;rs557044230;rs116972815;rs113668548;rs554943395;rs573516307;rs141189862	12;15;20;26;30;37;47	FALSE	FALSE	0.0132371	0.000210589	-0.0462667
cg14581628	9	136503185	DBH	NM_000787			Body			TRUE	II	rs567631453	2	FALSE	FALSE	0.000158807	0.000212153	-0.115419
cg06123346	19	36054519	ATP4A	NM_000704			1stExon				II	rs143227044	1	FALSE	FALSE	0.000220192	0.000212805	-0.119738
cg24250717	1	54400955	HSPB11	NM_016126			Body				II	rs60982013;rs546144224	1;39	FALSE	FALSE	0.000136936	0.000213017	0.0544109
cg26607228	10	43889109	HNRNPF;HNRNPF;HNRNPF;HNRNPF;HNRNPF;HNRNPF	NM_001098207;NM_001098205;NM_001098208;NM_001098206;NM_001098204;NM_004966	N_Shelf	chr10:43891546-43892917	5'UTR;5'UTR;5'UTR;5'UTR;5'UTR;5'UTR				II	rs560202706;rs78571750	24;2	FALSE	FALSE	0.000197031	0.000214936	0.0545327
cg05997350	10	50817104	SLC18A3;CHAT	NM_003055;NM_020984	Island	chr10:50817095-50817309	TSS1500;TSS200				I			FALSE	FALSE	0.000655087	0.000215638	0.158165
cg18388547	1	35513161								TRUE	II	rs148992875	2	FALSE	FALSE	0.000243922	0.000215877	0.0713391
cg03214715	12	57873176	ARHGAP9;ARHGAP9;ARHGAP9	NM_001080157;NM_032496;NM_001080156	S_Shelf	chr12:57869075-57870182	1stExon;Body;TSS1500				II	rs117495838;rs574505573;rs552499691	0;1;23	FALSE	FALSE	0.000233859	0.000216577	0.0425404
cg26538164	1	154374951			N_Shelf	chr1:154377670-154378445					II	rs113022854	2	FALSE	FALSE	0.000186598	0.000218758	0.0706374
cg09747891	5	33893097	ADAMTS12	NM_030955	S_Shore	chr5:33892191-33892403	TSS1500				II			FALSE	FALSE	0.000302721	0.000219219	-0.0833411
cg18436984	7	27198374			Island	chr7:27198182-27198514		Unclassified_Cell_type_specific			II	rs189813246;rs578060226;rs568423281	1;11;34	FALSE	FALSE	0.00017184	0.000220134	0.123638
cg06882926	17	3031354	OR1G1	NM_003555			TSS1500				II	rs73302742;rs550933925;rs148077620;rs562787404	43;24;2;1	FALSE	FALSE	0.000441547	0.000220276	-0.0994224
cg00800780	17	41791680			S_Shore	chr17:41791110-41791476				TRUE	II	rs570347841;rs187061162;rs12951160;rs541082332	1;38;44;49	FALSE	FALSE	0.00026175	0.000225561	-0.0990951
cg01981181	12	49500773	LMBR1L	NM_018113	N_Shelf	chr12:49504035-49504642	Body				II	rs113865599;rs564272979	13;49	FALSE	FALSE	0.00017483	0.000225757	0.0498424
cg03968911	10	118734132	KIAA1598;KIAA1598	NM_018330;NM_001127211			Body;Body			TRUE	II	rs552301113;rs565924845	7;1	FALSE	FALSE	0.0002473	0.000226328	-0.0944507
cg15976883	4	54960972			S_Shelf	chr4:54957979-54958542			CDMR	TRUE	II	rs560262930;rs73147718;rs536408962	0;39;41	FALSE	FALSE	0.000239269	0.000229699	0.139344
cg00588517	6	31895464	C2;C2;C2;C2	NM_000063;NM_000063;NM_001145903;NM_001145903			1stExon;5'UTR;1stExon;5'UTR				II			FALSE	FALSE	0.000489349	0.00023279	-0.137128
cg18518074	11	64642316	EHD1	NM_006795	N_Shelf	chr11:64645429-64646566	Body		CDMR		II	rs149882156	50	FALSE	FALSE	0.00024245	0.000233373	0.0747546
cg25921609	17	8379225	MYH10	NM_005964	N_Shore	chr17:8380172-8380539	Body				I	rs560618058;rs144361331;rs148348930	45;29;4	FALSE	FALSE	0.0001523	0.000235346	0.119178
cg21003380	1	156261207	TMEM79;TMEM79	NR_026678;NM_032323	Island	chr1:156261199-156261425	Body;Body	Unclassified_Cell_type_specific	RDMR		II	rs200096316;rs147306328	38;9	FALSE	FALSE	0.000294495	0.000236942	0.125753
cg09208302	13	113752605	MCF2L;MCF2L	NM_001112732;NM_024979	S_Shore	chr13:113750486-113751565	3'UTR;3'UTR			TRUE	II	rs73578937	34	FALSE	FALSE	0.000395997	0.000237031	-0.0910908
cg05267952	19	51529918	KLK11;KLK11;KLK11;KLK11	NM_144947;NM_001167605;NM_001136032;NM_006853			Body;5'UTR;TSS200;5'UTR			TRUE	II	rs572990363	11	FALSE	FALSE	0.0002429	0.000237091	-0.0944779
cg03387145	15	100465995			N_Shore	chr15:100466480-100466691		Promoter_Associated			I	rs182582020;rs73476758;rs573778316	45;43;37	FALSE	FALSE	0.00102467	0.00024042	-0.16716
cg04745004	11	133286631	OPCML	NM_001012393			Body				II	rs183219773;rs576697655;rs541047895;rs143819444;rs529845455	0;1;19;27;31	FALSE	FALSE	0.000733316	0.000241329	-0.138441
cg11594833	12	54444985	HOXC4	NM_014620	N_Shore	chr12:54445876-54446113	5'UTR	Unclassified_Cell_type_specific	RDMR		II			FALSE	FALSE	0.000278213	0.00024181	0.213591
cg07110009	7	25005464	OSBPL3;OSBPL3;OSBPL3;OSBPL3	NM_015550;NM_145322;NM_145320;NM_145321			5'UTR;5'UTR;5'UTR;5'UTR	Unclassified		TRUE	II			FALSE	FALSE	0.000274974	0.000242869	0.133844
cg03547078	1	1855303			N_Shelf	chr1:1859246-1859523					I	rs150102199;rs544835701;rs149347956;rs530455933	38;37;16;2	FALSE	FALSE	0.000657828	0.000242924	-0.112117
cg08090640	17	41159289	IFI35	NM_005533			Body				II	rs541773584;rs563529103;rs377361583	21;6;5	FALSE	FALSE	0.000228519	0.000243472	-0.112888
cg22945457	1	225612608	LBR;LBR	NM_194442;NM_002296	N_Shelf	chr1:225614721-225616512	5'UTR;5'UTR		CDMR	TRUE	II	rs192592246	1	FALSE	FALSE	0.000188377	0.00024802	0.0704358
cg07806328	21	45774664	TRPM2	NM_003307			Body		CDMR		II	rs9979269;rs45568434	2;13	FALSE	FALSE	0.00023439	0.000249222	0.0847702
cg22697682	2	230138742			S_Shelf	chr2:230135708-230136004		Unclassified	RDMR		II	rs534753281	36	FALSE	FALSE	0.00132217	0.000249367	0.0683006
cg08340885	X	103297251	MIR1256	NR_031657	S_Shelf	chrX:103294657-103294964	Body				II			FALSE	FALSE	0.000368775	0.00025122	-0.213214
cg01158220	2	136498966	UBXN4	NM_014607	N_Shore	chr2:136499145-136500144	TSS1500	Promoter_Associated			II	rs545982098;rs371387912;rs76193555	18;4;3	FALSE	FALSE	0.000237606	0.000252316	-0.112199
cg05251359	8	144161874									I	rs532518636;rs547821436;rs566283099	30;29;26	FALSE	FALSE	0.00133356	0.000253171	0.0795465
cg17720153	5	1764485						Unclassified		TRUE	I	rs538107135;rs550372213;rs10056616;rs539208524;rs572401294	45;35;14;9;2	FALSE	FALSE	0.000350805	0.000254112	-0.134278
cg18643199	10	82363313	SH2D4B;SH2D4B	NM_207372;NM_001145719			Body;Body				I	rs34533074;rs538123708	15;6	FALSE	FALSE	0.000219835	0.000256164	0.103723
cg19767339	1	63932041	ITGB3BP	NM_014288			Body				II			FALSE	FALSE	0.000299501	0.000257559	0.0820617
cg04636876	20	4702381	PRND	NM_012409			TSS200				II	rs12481509;rs75641378;rs569363568	33;29;2	FALSE	FALSE	0.000494072	0.000260048	-0.124327
cg07971820	17	4621234	ARRB2;ARRB2	NM_004313;NM_199004			Body;Body				I	rs138077887;rs199982675;rs371066182	43;23;11	FALSE	FALSE	0.000313844	0.000260049	0.131082
cg03698716	2	216947594	TMEM169;TMEM169;TMEM169;PECR;TMEM169	NM_001142311;NM_001142312;NM_138390;NM_018441;NM_001142310	S_Shore	chr2:216946324-216946734	5'UTR;5'UTR;5'UTR;TSS1500;5'UTR		RDMR	TRUE	II	rs550942370;rs138548305;rs539823047	49;38;2	FALSE	FALSE	0.000574686	0.000260668	-0.040613
cg11020665	12	120635258	RPLP0;RPLP0	NM_053275;NM_001002	N_Shelf	chr12:120638588-120639116	Body;Body				II	rs375117926;rs546079611	34;47	FALSE	FALSE	8.99549e-05	0.0002607	0.0801213
cg26039042	8	144815275	FAM83H	NM_198488	Island	chr8:144815203-144816518	5'UTR				I	rs6981062;rs185781090;rs575315299	16;26;44	FALSE	FALSE	0.000248528	0.000262727	0.137257
cg24697460	12	124908653	NCOR2;NCOR2	NM_006312;NM_001077261	N_Shelf	chr12:124911243-124911464	Body;Body				II	rs531568722;rs144767253	0;48	FALSE	FALSE	0.000222256	0.000262785	0.0792178
cg08027484	6	10556523	GCNT2;GCNT2;GCNT2	NM_001491;NM_001491;NM_145649			5'UTR;1stExon;Body			TRUE	II			FALSE	FALSE	0.000221552	0.000262816	0.0856405
cg05922210	4	155253864	DCHS2;DCHS2	NM_017639;NM_001142552	N_Shore	chr4:155254130-155254603	Body;Body				II	rs200894268;rs143314501	6;42	FALSE	FALSE	0.000273006	0.000263163	-0.180242
cg16968623	4	27058431									II	rs551451540	19	FALSE	FALSE	0.000169154	0.000265671	-0.0548711
cg22105534	6	30308653	TRIM39;TRIM39	NM_172016;NM_021253			Body;Body				II	rs556344486;rs576126990	0;36	FALSE	FALSE	0.000297834	0.000267526	-0.0627479
cg13397818	9	34519806	DNAI1	NM_012144	N_Shelf	chr9:34522724-34523357	Body				II	rs184411836;rs538077984	1;49	FALSE	FALSE	0.000326551	0.000268973	0.0383139
cg15455643	13	111040242	COL4A2	NM_001846	S_Shore	chr13:111038079-111038401	Body				II	rs142271316;rs538012037	51;24	FALSE	FALSE	0.000138981	0.000269947	-0.223991
cg14115597	5	80922537	SSBP2	NM_012446			Body			TRUE	II	rs572822807	1	FALSE	FALSE	0.000243896	0.000270701	0.125979
cg26945996	11	7272876	SYT9	NM_175733	Island	chr11:7272757-7274235	TSS1500		RDMR	TRUE	I	rs558374101	51	FALSE	FALSE	0.000424978	0.000271331	0.0794921
cg07973591	15	78911824	CHRNA3;CHRNA3	NM_000743;NM_001166694	N_Shore	chr15:78912246-78913616	Body;Body	Unclassified		TRUE	I	rs2067808;rs140788155;rs568839911	46;3;1	FALSE	FALSE	0.000499083	0.00027278	-0.132542
cg07592190	11	105785765	GRIA4;GRIA4	NM_001077243;NM_000829			Body;Body			TRUE	II	rs560348161;rs527905753;rs549261428	1;5;32	FALSE	FALSE	0.000365352	0.000273852	-0.0709396
cg11341028	11	47601881	KBTBD4;KBTBD4;NDUFS3;KBTBD4	NM_018095;NR_024222;NM_004551;NM_016506	S_Shore	chr11:47600129-47600927	TSS1500;TSS1500;Body;TSS1500				II	rs573400970;rs542895966	44;34	FALSE	FALSE	0.000365302	0.000274722	-0.104069
cg01743593	7	56551524			Island	chr7:56551488-56551713					II	rs562147882;rs529685580;rs547869247;rs566262236	1;30;33;43	FALSE	FALSE	0.000240479	0.000275399	0.159569
cg00097384	16	29703459	QPRT	NM_014298	N_Shelf	chr16:29706198-29706458	Body	Promoter_Associated			I			FALSE	FALSE	0.000143949	0.000277224	-0.144007
cg00418999	20	10657937			S_Shelf	chr20:10652573-10655611					II	rs552301267	0	FALSE	FALSE	0.000437794	0.000281113	-0.0485635
cg16708451	19	54411208			N_Shore	chr19:54411376-54411968		Unclassified	CDMR	TRUE	II	rs75293806	3	FALSE	FALSE	0.000589552	0.000282267	0.102988
cg21869765	5	72125136	TNPO1	NM_002270			Body			TRUE	II	rs266430	40	FALSE	FALSE	0.000167558	0.000282279	0.0435803
cg01907426	1	177817086								TRUE	II	rs543656177	7	FALSE	FALSE	0.000298393	0.000282482	-0.0727946
cg22538780	8	77585448	LOC100192378	NR_024360			Body		RDMR	TRUE	II	rs555607817	3	FALSE	FALSE	0.000448079	0.000283033	0.140536
cg12905252	1	3028813	PRDM16;PRDM16	NM_022114;NM_199454	S_Shore	chr1:3028179-3028557	Body;Body				I			FALSE	FALSE	0.00189199	0.000285215	-0.0639268
cg23464833	6	28223833			N_Shelf	chr6:28226979-28227483					II	rs180874664;rs554273763	19;29	FALSE	FALSE	0.000445118	0.000285517	-0.0261387
cg08466740	16	6534829	A2BP1;A2BP1	NM_001142333;NM_018723	S_Shore	chr16:6533019-6533983	5'UTR;5'UTR		RDMR	TRUE	II	rs72760955;rs530139600;rs548712779;rs60532776	8;38;41;47	FALSE	FALSE	0.000420335	0.000285636	-0.14082
cg07310946	1	61505852			N_Shelf	chr1:61508642-61509282					II	rs538382758;rs185849194	46;11	FALSE	FALSE	0.000130346	0.000286773	0.0386099
cg15107202	12	50237282	BCDIN3D	NM_181708	S_Shore	chr12:50236638-50236975	TSS1500	Promoter_Associated			II	rs535586049	0	FALSE	FALSE	0.000541144	0.00028834	-0.116046
cg07713807	16	69458177	CYB5B	NM_030579	N_Shore	chr16:69458264-69458626	TSS1500	Promoter_Associated			II	rs9783747	16	FALSE	FALSE	0.000226985	0.000288646	0.0613527
cg15235893	2	235406363	ARL4C	NM_005737	Island	chr2:235404502-235406541	TSS1500	Promoter_Associated_Cell_type_specific			II			FALSE	FALSE	0.000482453	0.000296268	-0.0889274
cg12847793	6	30852874	DDR1;DDR1	NM_013993;NM_001954	S_Shore	chr6:30852102-30852676	5'UTR;5'UTR				II	rs531048738;rs551062509	13;45	FALSE	FALSE	0.00019048	0.00029661	0.109093
cg22705746	1	203320506	FMOD	NM_002023			TSS1500	Unclassified_Cell_type_specific	RDMR		II	rs543807251;rs74779206	35;1	FALSE	FALSE	0.000141145	0.000297494	-0.265575
cg01620935	17	70323136								TRUE	II	rs192376668;rs75608481;rs558184233;rs577843794	44;39;2;1	FALSE	FALSE	0.000454735	0.000298354	-0.270867
cg19704902	2	8445893								TRUE	II			FALSE	FALSE	0.000188433	0.00029988	0.061109
cg24617914	7	139208275	CLEC2L	NM_001080511	N_Shore	chr7:139208442-139209069	TSS1500	Unclassified_Cell_type_specific	DMR		II	rs571699994	51	FALSE	FALSE	0.000455605	0.000300495	0.0947637
cg13671299	11	64621685	EHD1	NM_006795	Island	chr11:64621207-64622246	3'UTR	Unclassified			II	rs116537817;rs569201757;rs538160490	0;7;30	FALSE	FALSE	0.000304098	0.000302234	0.0675069
cg15352683	18	74691367	MBP;MBP;MBP;MBP;MBP	NM_001025092;NM_001025081;NM_001025101;NM_001025090;NM_002385	Island	chr18:74691262-74691466	3'UTR;3'UTR;3'UTR;3'UTR;3'UTR				II	rs370441176	18	FALSE	FALSE	0.000169234	0.000303667	0.0561981
cg07922513	1	6089454	KCNAB2;KCNAB2	NM_003636;NM_172130	S_Shelf	chr1:6086244-6086494	5'UTR;5'UTR	Promoter_Associated			II	rs10218823;rs138684751	24;51	FALSE	FALSE	0.000267632	0.000305108	0.0915786
cg03985718	2	105924245	TGFBRAP1;TGFBRAP1	NM_001142621;NM_004257			Body;Body				II	rs138510292;rs144303951;rs200328199	40;16;1	FALSE	FALSE	0.000218508	0.000306932	0.058122
cg22904406	6	33288296	DAXX;DAXX;DAXX;DAXX	NM_001141969;NR_024517;NM_001350;NM_001141970	N_Shore	chr6:33288733-33289008	Body;Body;Body;Body			TRUE	II	rs1059231;rs61737694	27;13	FALSE	FALSE	0.000275767	0.000307266	0.0728559
cg07158065	8	96084821			N_Shore	chr8:96085269-96085747					II	rs547178168;rs567311865;rs529655056	12;8;1	FALSE	FALSE	0.000194853	0.000307548	0.0633301
cg04108240	7	23572665	TRA2A	NM_013293	S_Shore	chr7:23570757-23571819	TSS1500				II	rs562663811;rs148754166	32;4	FALSE	FALSE	0.000196038	0.000308316	0.0516923
cg06554062	19	19517612	GATAD2A	NM_017660	S_Shore	chr19:19516021-19517383	5'UTR	Promoter_Associated			II	rs139069778;rs7248765	21;43	FALSE	FALSE	0.000391499	0.000309953	0.0172875
cg24298409	3	50379246	RASSF1;ZMYND10;RASSF1	NM_007182;NM_015896;NM_170714	S_Shore	chr3:50377803-50378540	TSS1500;Body;TSS1500				II	rs143000634;rs147472327;rs142613783;rs114329675	0;1;11;43	FALSE	FALSE	0.000309588	0.000309994	0.049733
cg17641710	3	50279038	GNAI2	NM_002070	S_Shelf	chr3:50275393-50275645	Body				II	rs587684274;rs587738133	24;2	FALSE	FALSE	0.000302806	0.00031036	0.05383
cg07090074	16	69457218	CYB5B	NM_030579	N_Shore	chr16:69458264-69458626	TSS1500	Unclassified_Cell_type_specific			II	rs147333087	0	FALSE	FALSE	0.000270596	0.00031382	0.0578505
cg27088384	4	186557487	SORBS2;SORBS2;SORBS2;SORBS2;SORBS2;SORBS2;SORBS2;SORBS2	NM_001145670;NM_001145673;NM_001145671;NM_001145675;NM_003603;NM_021069;NM_001145672;NM	N_Shelf	chr4:186560031-186560361	Body;Body;Body;Body;Body;Body;Body;Body				II	rs7688977;rs537557386;rs187600963;rs568591096;rs140451819	51;44;43;36;16	FALSE	FALSE	0.000376639	0.000315827	-0.0723233
cg08328483	16	31119196	BCKDK;BCKDK	NM_001122957;NM_005881	N_Shore	chr16:31119557-31120744	TSS1500;TSS1500	Promoter_Associated			II	rs181824137;rs369844109;rs145502914	19;28;39	FALSE	FALSE	0.000414661	0.000317281	-0.155883
cg03949978	8	145747140	LRRC14	NM_014665	N_Shore	chr8:145747509-145748682	3'UTR	Promoter_Associated			II			FALSE	FALSE	0.000369141	0.000318451	-0.085661
cg26161997	4	124281050								TRUE	II	rs184227586;rs541624767;rs138346831	46;3;2	FALSE	FALSE	0.00028523	0.000318551	0.0680963
cg26987645	1	203320386	FMOD	NM_002023			TSS200	Unclassified_Cell_type_specific	RDMR		II	rs140696046;rs74419933;rs151259181	37;36;11	FALSE	FALSE	0.000270838	0.000319146	-0.257972
cg04983685	14	93582661	ITPK1;ITPK1;ITPK1	NM_001142593;NM_014216;NM_001142594	Island	chr14:93581083-93582797	TSS1500;TSS1500;TSS1500				II	rs117646263	34	FALSE	FALSE	0.000633884	0.000321185	0.0132299
cg04400131	1	65005934	CACHD1	NM_020925			Body			TRUE	II	rs191210513	24	FALSE	FALSE	0.000756189	0.000322033	-0.0980838
cg24854010	12	1726033	WNT5B	NM_030775			TSS200				II	rs531395444;rs549906013;rs181363682;rs10848534;rs117852740	0;1;4;25;26	FALSE	FALSE	0.000194172	0.000326186	0.0813896
cg01130898	2	219473002	PLCD4	NM_032726			5'UTR				II	rs111274966	47	FALSE	FALSE	0.000410495	0.000327189	-0.149576
cg11832534	1	3563998	WDR8	NM_017818	N_Shelf	chr1:3566445-3569636	Body				I	rs143137458;rs140295372;rs139102225;rs138332031	0;7;21;24	FALSE	FALSE	0.00018175	0.000328778	0.0513157
cg04815334	11	71210295	NADSYN1	NM_018161			Body				II	rs552915086	30	FALSE	FALSE	0.000307264	0.000331318	0.151358
cg09320652	1	66708864	PDE4B;PDE4B;PDE4B	NM_001037341;NM_001037340;NM_002600			Body;Body;Body	Unclassified		TRUE	II	rs188101084;rs148157806	2;1	FALSE	FALSE	0.00034569	0.000331788	-0.205966
cg09045655	12	54392988	HOXC9	NM_006897	N_Shore	chr12:54393374-54394648	TSS1500				II	rs565119551;rs576955247	27;36	FALSE	FALSE	0.000498472	0.000334003	0.302949
cg09537551	8	99950917			N_Shore	chr8:99952020-99954686		Unclassified_Cell_type_specific	RDMR		II			FALSE	FALSE	0.000541445	0.000336745	0.0583439
cg17593342	6	14037614								TRUE	II			FALSE	FALSE	0.00034197	0.000339763	-0.134412
cg06497051	1	156261200	TMEM79;TMEM79	NR_026678;NM_032323	Island	chr1:156261199-156261425	Body;Body	Unclassified_Cell_type_specific	RDMR		II	rs7532219;rs200096316;rs147306328	49;31;2	FALSE	FALSE	0.000397477	0.000343222	0.132408
cg08330132	16	29232139			Island	chr16:29231876-29232338					II	rs565337220	39	FALSE	FALSE	0.000540954	0.000346699	-0.100859
cg06783533	16	56388908	GNAO1	NM_020988			Body	Unclassified_Cell_type_specific			II	rs201638233;rs116862304	23;17	FALSE	FALSE	0.000167534	0.00034712	0.0401912
cg22685816	11	1036679	MUC6;MUC6	NM_005961;NM_005961	Island	chr11:1036420-1036827	1stExon;5'UTR	Unclassified_Cell_type_specific			I	rs551868169	6	FALSE	FALSE	0.000970877	0.000348214	-0.15841
cg00861899	X	15518741	BMX	NM_203281			TSS200				II			FALSE	FALSE	0.000318955	0.000348802	0.0848656
cg14740860	8	144572001	ZC3H3	NM_015117	S_Shore	chr8:144568915-144570672	Body			TRUE	II	rs553988802;rs73715632	16;1	FALSE	FALSE	0.000282928	0.000349789	0.053051
cg19723402	22	50659156	TUBGCP6	NM_020461	Island	chr22:50658993-50659400	Body				II	rs546577072;rs148914897;rs199766792;rs112787423;rs138250830	23;21;16;9;1	FALSE	FALSE	0.000463309	0.000349796	-0.0299355
cg16795184	16	56777257	NUP93	NM_014669			5'UTR			TRUE	II	rs543211419	0	FALSE	FALSE	0.000331793	0.00035104	0.0728087
cg06836725	2	217515425	IGFBP2	NM_000597			Body			TRUE	II	rs9341161	29	FALSE	FALSE	0.000383632	0.000351044	-0.0608409
cg08611689	4	1505197			N_Shore	chr4:1505254-1505560					II	rs550963306;rs569451148	10;25	FALSE	FALSE	0.000417804	0.000352489	-0.0638958
cg24620418	15	34637638	C15orf55	NM_175741			TSS1500				II	rs113369665;rs559660430;rs533270868	39;33;2	FALSE	FALSE	0.00077917	0.000356734	-0.0881963
cg20792436	17	79972570	ASPSCR1	NM_024083			Body				I	rs550183336;rs555355121;rs182906533	34;32;2	FALSE	FALSE	0.00116252	0.00036034	-0.295634
cg20290167	17	81040724	METRNL	NM_001004431	N_Shore	chr17:81042626-81043244	Body				II	rs573535365;rs180722297	5;10	FALSE	FALSE	0.000242972	0.00036054	0.0484718
cg21730993	6	86159210	NT5E	NM_002526	N_Shore	chr6:86159425-86160395	TSS200	Unclassified			II	rs76099537;rs9450279	11;14	FALSE	FALSE	0.00143267	0.000360725	0.0379384
cg21171858	5	131792825	C5orf56	NM_001013717			Body	Unclassified		TRUE	II	rs574886891;rs116763456	0;46	FALSE	FALSE	0.000326767	0.000360969	0.0167595
cg02661034	5	1477269	LPCAT1	NM_024830			Body				II	rs31491;rs561053816	41;44	FALSE	FALSE	0.000356483	0.000361643	0.0854681
cg11672772	2	75078286	HK2	NM_000189			Body	Promoter_Associated		TRUE	II	rs183146132	3	FALSE	FALSE	0.000448893	0.000363341	0.0599543
cg05512061	6	100042195			S_Shelf	chr6:100038655-100039477					II	rs553721341	49	FALSE	FALSE	0.0012177	0.000363933	-0.167524
cg02488422	11	16757705			N_Shelf	chr11:16759945-16760386					II	rs543355516	7	FALSE	FALSE	0.00020216	0.000365498	0.0448166
cg26797722	6	15432551	JARID2	NM_004973			Body			TRUE	II	rs572403216	23	FALSE	FALSE	0.000350703	0.000365637	0.0387387
cg13140267	2	96971704	SNRNP200	NM_014014	S_Shore	chr2:96971125-96971556	TSS1500	Promoter_Associated			II	rs59525841	14	FALSE	FALSE	0.00041211	0.000370594	0.0176417
cg22685215	1	178232856	RASAL2	NM_170692			Body			TRUE	II	rs184373684;rs189030974	34;31	FALSE	FALSE	0.000418312	0.000370873	0.0757562
cg04448376	Y	15591617	UTY;UTY;UTY;UTY;UTY;UTY	NM_182660;NM_182660;NM_007125;NM_182659;NM_182659;NM_007125	Island	chrY:15591259-15591720	1stExon;5'UTR;5'UTR;1stExon;5'UTR;1stExon	Promoter_Associated_Cell_type_specific			I			FALSE	FALSE	0.00125702	0.00037233	-0.0398721
cg10071091	12	118200368	KSR2	NM_173598	S_Shore	chr12:118198767-118199287	Body				II	rs111973169;rs57082141;rs538203750	2;16;20	FALSE	FALSE	0.000721426	0.000372963	-0.103633
cg19198919	12	109527430	ALKBH2;ALKBH2;ALKBH2;ALKBH2;ALKBH2	NM_001145374;NR_026930;NM_001001655;NR_026931;NM_001145375	N_Shelf	chr12:109531107-109531359	Body;Body;Body;Body;Body				II	rs539739819	45	FALSE	FALSE	0.000362859	0.000373881	-0.0520619
cg14340829	8	923973			Island	chr8:923762-923974					II	rs571120524;rs544597256;rs535357184;rs532490514	0;10;17;35	FALSE	FALSE	0.000440227	0.000373912	-0.0237357
cg05404005	11	8053420			Island	chr11:8053245-8053490					I	rs115128377;rs34812123	51;15	FALSE	FALSE	0.00037961	0.000375354	-0.106302
cg07797397	2	177052527	HOXD1	NM_024501	N_Shore	chr2:177052957-177054350	TSS1500	Unclassified_Cell_type_specific			II	rs566425331;rs191395447;rs553256844	16;31;39	FALSE	FALSE	0.000454814	0.000375602	0.152738
cg11439821	15	48483834	CTXN2	NM_001145668			TSS200		DMR	TRUE	I	rs571577147	7	FALSE	FALSE	0.00147669	0.000377534	0.147256
cg06218523	3	124284219	KALRN	NM_001024660			Body	Unclassified		TRUE	II	rs34578394	37	FALSE	FALSE	0.000497616	0.000378364	-0.127535
cg10578717	8	87354562	WWP1	NM_007013	Island	chr8:87354544-87355446	TSS1500	Promoter_Associated			II	rs533265775	46	FALSE	FALSE	0.000575815	0.000379406	0.0454118
cg18484567	11	129232365			N_Shore	chr11:129234116-129234346					II	rs138623521;rs557139962	18;2	FALSE	FALSE	0.00062377	0.000379918	-0.09668
cg02530407	8	103344822	UBR5	NM_015902			Body			TRUE	II	rs143428328	43	FALSE	FALSE	0.000350101	0.000380682	0.0272056
cg19736117	19	50058328			N_Shore	chr19:50058876-50059257		Unclassified_Cell_type_specific			II	rs550471947	1	FALSE	FALSE	0.00071595	0.000381738	0.0509101
cg26314240	11	45599468								TRUE	II	rs537318401	35	FALSE	FALSE	0.000331591	0.00038278	0.150887
cg18432954	10	134887227			N_Shelf	chr10:134891010-134893402					I			FALSE	FALSE	0.00166716	0.000383069	-0.0434058
cg08529825	1	114489550	HIPK1;HIPK1	NM_198268;NM_152696			Body;Body			TRUE	II			FALSE	FALSE	0.000401119	0.000383553	-0.121344
cg15059548	7	47344634	TNS3	NM_022748			Body				II	rs374461176;rs200041312	3;43	FALSE	FALSE	0.000479577	0.000386142	0.0453422
cg12901291	3	11316173	ATG7;ATG7;ATG7	NM_001136031;NM_006395;NM_001144912	S_Shelf	chr3:11313889-11314137	5'UTR;5'UTR;5'UTR				II	rs190050456;rs143794261	0;5	FALSE	FALSE	0.000382208	0.0003875	0.0480541
cg02593352	6	28890981	TRIM27	NM_006510	Island	chr6:28890951-28892013	Body	Promoter_Associated			I	rs371586418	30	FALSE	FALSE	0.0215813	0.000388794	0.00809437
cg09174162	7	2150845	MAD1L1;MAD1L1;MAD1L1	NM_003550;NM_001013837;NM_001013836	N_Shelf	chr7:2154677-2155252	Body;Body;Body				I			FALSE	FALSE	0.00111423	0.000389963	-0.119755
cg07007122	8	89270978	MMP16;MMP16	NM_005941;NM_022564			Body;Body			TRUE	II	rs183153516	16	FALSE	FALSE	0.000797224	0.000390269	-0.0417663
cg05517610	8	142626593			N_Shelf	chr8:142630127-142630468				TRUE	I	rs532912264;rs146261114;rs566540572	33;29;18	FALSE	FALSE	0.000843399	0.000390725	-0.196399
cg06910580	12	30671952									II	rs529207401;rs111956264;rs569052858	27;33;35	FALSE	FALSE	0.000366614	0.000391758	0.155526
cg24333473	16	3493428	ZNF597;ZNF597;NAT15	NM_152457;NM_152457;NM_001083601	Island	chr16:3493098-3493569	1stExon;5'UTR;TSS1500	Promoter_Associated			I	rs532650612	39	FALSE	FALSE	0.000663189	0.000392454	0.0937748
cg12256705	2	45926674	PRKCE	NM_005400			Body			TRUE	II			FALSE	FALSE	0.000446953	0.000393937	0.0526115
cg17112975	17	75431407	SEPT9;SEPT9;SEPT9;SEPT9;SEPT9	NM_001113492;NM_001113493;NM_001113491;NM_006640;NM_001113494			Body;Body;Body;Body;Body	Promoter_Associated		TRUE	II	rs376825355;rs201030053;rs180722276	1;23;31	FALSE	FALSE	0.000454628	0.000395305	0.0563255
cg00259472	5	159625590	FABP6;FABP6	NM_001130958;NM_001040442			5'UTR;TSS1500	Unclassified		TRUE	II	rs187523859	1	FALSE	FALSE	0.000543663	0.000397462	-0.0615675
cg25364740	6	30688806	TUBB	NM_178014	Island	chr6:30688624-30689530	Body				I	rs57928524	47	FALSE	FALSE	0.0522101	0.000399908	0.0086003
cg21349625	12	113917449			Island	chr12:113917394-113918107					II	rs558080742;rs573192429;rs540243175;rs529900078	6;7;32;48	FALSE	FALSE	0.000521017	0.000400335	0.0941948
cg03979754	8	110703460	GOLSYN;GOLSYN	NM_001099743;NM_001099744	Island	chr8:110703409-110703897	5'UTR;5'UTR				II			FALSE	FALSE	0.000435812	0.00040171	0.172594
cg22470426	16	279634	LUC7L;LUC7L	NM_018032;NM_201412	N_Shore	chr16:281088-281316	TSS200;TSS200	Promoter_Associated			II	rs563345020;rs35426291;rs181484553	29;32;50	FALSE	FALSE	0.000334667	0.000403026	0.0459745
cg26875248	17	30592521	RHBDL3	NM_138328	N_Shore	chr17:30593198-30594033	TSS1500		CDMR		II	rs73270621;rs575889908	5;11	FALSE	FALSE	0.000764269	0.000405214	0.0286079
cg02190127	20	4229231	ADRA1D	NM_000678	Island	chr20:4228532-4230496	1stExon				II	rs112361529	41	FALSE	FALSE	0.000294403	0.000406202	-0.0805968
cg11277662	8	143408047	TSNARE1	NM_145003	Island	chr8:143407246-143408048	Body				II	rs113067361	51	FALSE	FALSE	0.000374921	0.000406485	0.123065
cg09586838	5	82297924								TRUE	II			FALSE	FALSE	0.000321537	0.000407323	0.0761741
cg04706201	5	131773770	C5orf56	NM_001013717			Body	Unclassified		TRUE	II	rs574514774;rs139198675	7;1	FALSE	FALSE	0.000362559	0.000407537	0.0336068
cg25960854	19	1160184	SBNO2	NM_014963	S_Shore	chr19:1157315-1158900	5'UTR	Unclassified_Cell_type_specific			II	rs148391495;rs145131951	1;35	FALSE	FALSE	0.000404074	0.000408176	0.0947672
cg27550663	12	9722091			N_Shore	chr12:9722337-9722661					I			FALSE	FALSE	0.000469195	0.000408389	0.0815425
cg10260267	7	1278142			Island	chr7:1269165-1282864					II			FALSE	FALSE	0.000405685	0.000408978	0.169069
cg25003924	15	52861754	ARPP19	NM_006628	S_Shore	chr15:52860752-52861410	TSS1500	Promoter_Associated_Cell_type_specific			II			FALSE	FALSE	0.000399823	0.00041175	0.0652155
cg13626842	6	3157721	TUBB2A;TUBB2A	NM_001069;NM_001069	Island	chr6:3157400-3158418	1stExon;5'UTR	Promoter_Associated			I	rs149710614;rs559687525	37;1	FALSE	FALSE	0.0426768	0.000412138	0.0136325
cg00110171	18	77179806	NFATC1;NFATC1;NFATC1;NFATC1;NFATC1	NM_006162;NM_172388;NM_172389;NM_172387;NM_172390	N_Shore	chr18:77180182-77180841	Body;5'UTR;Body;Body;Body	Unclassified_Cell_type_specific			I	rs184849702	38	FALSE	FALSE	0.000215751	0.000412512	0.0754875
cg13640297	6	170099238	WDR27	NM_182552	N_Shelf	chr6:170101662-170103059	5'UTR	Gene_Associated_Cell_type_specific			II	rs568465352;rs139676152	38;12	FALSE	FALSE	0.000397783	0.000413696	0.102072
cg27387030	1	203320541	FMOD	NM_002023			TSS1500	Unclassified_Cell_type_specific	RDMR		II	rs377283001	1	FALSE	FALSE	0.000208801	0.000413993	-0.232773
cg07875215	6	157912969	ZDHHC14;ZDHHC14	NM_153746;NM_024630			Body;Body				II	rs534768329;rs552913390	35;41	FALSE	FALSE	0.00036979	0.000414699	0.0833731
cg10444066	16	10856165	NUBP1	NM_002484			Body				I	rs1084543	22	FALSE	FALSE	0.0014651	0.000416054	-0.00771205
cg02778237	6	72298242			N_Shore	chr6:72298274-72298528					II	rs114742150;rs547806025	0;1	FALSE	FALSE	0.000492547	0.000416255	0.111179
cg05757378	10	89510422								TRUE	II	rs188323707;rs192211650;rs567607328;rs537850967	0;1;14;48	FALSE	FALSE	0.000442942	0.000417417	-0.115579
cg11589287	8	1905343	ARHGEF10	NM_014629			Body			TRUE	I	rs562037149;rs144142470;rs139084783	42;37;36	FALSE	FALSE	0.000434502	0.000418184	0.123884
cg00647165	19	15550850	WIZ	NM_021241	Island	chr19:15550849-15551059	Body				II			FALSE	FALSE	0.00049061	0.000420963	-0.0727316
cg17277199	2	24397845	C2orf84	NM_001040710	Island	chr2:24397645-24398194	TSS200				I	rs549428525;rs183006483	51;42	FALSE	FALSE	0.000534458	0.000422232	0.209816
cg05417517	20	37075853	SNORA39;SNHG11	NR_002972;NR_003239	Island	chr20:37075227-37075854	TSS1500;Body	Promoter_Associated			II	rs187445711;rs139285735;rs533869770	16;27;49	FALSE	FALSE	0.000430032	0.000422616	0.144251
cg26413708	6	42306808	TRERF1	NM_033502			5'UTR			TRUE	II			FALSE	FALSE	0.000348547	0.000422959	0.0429377
cg14184614	6	3778005						Unclassified		TRUE	II	rs557717566	22	FALSE	FALSE	0.000459597	0.00042444	-0.151257
cg12349350	7	101723836	CUX1;CUX1;CUX1	NM_181500;NM_181552;NM_001913			Body;Body;Body				II	rs150167124;rs112686617	8;18	FALSE	FALSE	0.000666767	0.000427267	-0.049382
cg00446697	11	1542313	HCCA2	NM_053005			Body	Unclassified_Cell_type_specific			II	rs533432091	2	FALSE	FALSE	0.00115727	0.000430369	-0.102457
cg06490113	21	47334174	PCBP3;PCBP3	NM_020528;NM_001130141	Island	chr21:47333947-47334449	Body;Body				II	rs542871794;rs181492677	0;45	FALSE	FALSE	0.000591828	0.000431834	-0.116066
cg24207176	4	89079587	ABCG2;ABCG2	NM_004827;NM_004827	N_Shore	chr4:89079756-89080454	1stExon;5'UTR			TRUE	II	rs45630471;rs55927234	42;6	FALSE	FALSE	0.000166797	0.00043286	0.0485212
cg07409400	X	118532412	SLC25A43	NM_145305	N_Shore	chrX:118533163-118533787	TSS1500	Promoter_Associated			II			FALSE	FALSE	0.000607518	0.000433016	-0.117994
cg26590064	15	65395067	LOC390595	NM_001163692	S_Shore	chr15:65394413-65395041	Body				II	rs573549426	34	FALSE	FALSE	0.000530067	0.000433325	-0.116449
cg13357249	1	151170306	PIP5K1A;PIP5K1A;PIP5K1A;PIP5K1A	NM_001135638;NM_001135636;NM_003557;NM_001135637	N_Shore	chr1:151170847-151171532	TSS1500;TSS1500;TSS1500;TSS1500		CDMR		II	rs145419899;rs587617489	2;26	FALSE	FALSE	0.000238113	0.000433836	0.127872
cg21967790	6	10430644	C6orf218	NR_027793			Body				II	rs551830638;rs182846763	0;9	FALSE	FALSE	0.000473283	0.000436109	-0.153862
cg00655552	4	182862370								TRUE	II	rs376963658	1	FALSE	FALSE	0.00108469	0.000437207	0.0566157
cg00132149	5	1474995	LPCAT1	NM_024830			Body				II			FALSE	FALSE	0.000317442	0.000439709	0.0389341
cg00225858	16	84223841	ADAD2;ADAD2	NM_139174;NM_001145400	N_Shore	chr16:84224731-84225085	TSS1500;TSS1500				II	rs555558093;rs146755697	2;1	FALSE	FALSE	0.000446146	0.000439886	0.0777612
cg01492909	11	2397811	CD81	NM_004356	N_Shore	chr11:2398223-2399598	TSS1500				II	rs562088623;rs529278265	21;43	FALSE	FALSE	0.000403393	0.000442271	0.0571418
cg09419159	17	76422976	DNAH17	NM_173628	S_Shore	chr17:76421441-76421766	Body				II	rs72914891;rs190184449;rs112803758	45;41;37	FALSE	FALSE	0.000271961	0.000444433	0.051238
cg11798857	20	22566289	FOXA2;FOXA2	NM_021784;NM_153675	N_Shore	chr20:22566821-22567055	TSS1500;TSS200				II			FALSE	FALSE	0.00175591	0.000448114	0.192134
cg06699195	2	863889			N_Shore	chr2:863930-865091					II	rs575239047;rs555597103	12;43	FALSE	FALSE	0.000165386	0.000449194	0.182705
cg25786366	22	24817597			N_Shore	chr22:24819537-24820810		Unclassified			II	rs182610880	35	FALSE	FALSE	0.000369259	0.000450879	-0.146571
cg15757853	18	20718301	CABLES1;CABLES1	NM_001100619;NR_023359	S_Shore	chr18:20714968-20717071	Body;Body				II	rs566580590;rs114856293	37;2	FALSE	FALSE	0.000698354	0.000451888	-0.0743096
cg01806956	1	9460830						Unclassified_Cell_type_specific		TRUE	II			FALSE	FALSE	0.000621976	0.00045542	0.0455341
cg15444149	7	8029589	GLCCI1	NM_138426			Body	Unclassified_Cell_type_specific		TRUE	I	rs192956611;rs183993141	0;51	FALSE	FALSE	0.000441958	0.00045887	-0.114837
cg22628281	12	114839007	TBX5;TBX5;TBX5;TBX5	NM_000192;NM_181486;NM_080717;NM_080718	N_Shore	chr12:114840853-114841063	Body;Body;Body;Body		CDMR		II	rs575687171;rs545916883	12;22	FALSE	FALSE	0.000735553	0.000459203	0.0301015
cg23724016	11	617708	MUPCDH;MUPCDH	NM_021924;NM_031264	Island	chr11:617226-617797	Body;Body				II	rs183406300;rs549263574;rs199885960;rs534793497	0;13;32;33	FALSE	FALSE	0.000374582	0.000459302	0.0306289
cg00667680	8	1913269									II	rs563481289;rs532508764;rs552495564	1;7;26	FALSE	FALSE	0.000705728	0.000459791	-0.104966
cg00093971	3	51907586									II			FALSE	FALSE	0.000835892	0.00046014	-0.142942
cg15458461	7	4923615	RADIL	NM_018059	S_Shore	chr7:4922707-4923576	TSS1500	Unclassified			II	rs543055150;rs575684894;rs561204344	38;38;44	FALSE	FALSE	0.00117417	0.000463723	0.0672794
cg04285549	14	21121535									II	rs574408801;rs182685591	47;41	FALSE	FALSE	0.000999518	0.000464208	0.0353
cg02107842	5	66255772	MAST4;MAST4;MAST4	NM_015183;NM_001164664;NM_198828			Body;Body;Body				II	rs533611797;rs186374809	1;30	FALSE	FALSE	0.000386275	0.00046425	0.0778731
cg13644197	17	81039820	METRNL	NM_001004431	S_Shore	chr17:81036330-81039407	Body				II	rs564199880;rs531434769	7;2	FALSE	FALSE	0.000506696	0.000464348	0.0602391
cg24834921	1	5779237									II			FALSE	FALSE	0.00123595	0.00046455	-0.139859
cg12071888	1	91195159			S_Shelf	chr1:91190489-91192804				TRUE	I			FALSE	FALSE	0.000546417	0.000466308	0.0783255
cg19549589	19	2723389			Island	chr19:2723168-2723390				TRUE	II	rs80346416	1	FALSE	FALSE	0.000300466	0.000469667	0.049219
cg11871960	14	97058777			N_Shore	chr14:97058943-97059522		Unclassified		TRUE	I	rs562841709;rs57834968	0;1	FALSE	FALSE	0.000843006	0.000469846	0.173825
cg07810190	6	32055046	TNXB	NM_019105	N_Shore	chr6:32055067-32055601	Body	Unclassified		TRUE	II			FALSE	FALSE	0.000601996	0.000470306	-0.125425
cg11139821	X	152736746	HAUS7	NM_017518	S_Shore	chrX:152735784-152736193	TSS200	Promoter_Associated			II			FALSE	FALSE	0.000469537	0.000472269	-0.121167
cg05373792	13	27648047	USP12	NM_182488			Body			TRUE	II			FALSE	FALSE	0.000246504	0.000473478	0.031242
cg15006298	2	10217164	CYS1	NM_001037160	N_Shelf	chr2:10219802-10221016	Body	Unclassified			II	rs576155892;rs184957555;rs558590416	1;18;23	FALSE	FALSE	0.000473939	0.000473859	-0.0956675
cg10897223	6	30113774	TRIM40	NM_138700			Body				II	rs62407482	13	FALSE	FALSE	0.000447498	0.000474897	0.0649998
cg02022181	7	1063891	C7orf50;C7orf50;MIR339;C7orf50	NM_001134395;NM_032350;NR_029898;NM_001134396	S_Shore	chr7:1062496-1062966	Body;Body;TSS1500;Body	Gene_Associated			II	rs543535794;rs144591510	0;28	FALSE	FALSE	0.000450571	0.000475816	0.052154
cg01316390	X	118205446			N_Shelf	chrX:118207507-118207779					II			FALSE	FALSE	0.000584052	0.000476099	-0.184247
cg24993443	15	25123549	SNRPN;SNRPN;SNRPN;SNRPN	NM_022805;NM_022808;NM_022807;NM_022806	Island	chr15:25123357-25123708	5'UTR;5'UTR;5'UTR;5'UTR				II	rs557188440;rs116435866;rs539450129;rs139641845;rs67503620;rs80218938	50;47;46;43;15;2	FALSE	FALSE	0.00048899	0.000476585	0.159215
cg11903057	4	40198776	RHOH;RHOH	NM_004310;NM_004310			5'UTR;1stExon			TRUE	II	rs114246246;rs536053429;rs10016264	12;15;48	FALSE	FALSE	0.00292155	0.000483635	0.0220356
cg04366994	10	134361203	INPP5A	NM_005539	S_Shore	chr10:134359533-134359780	Body				II			FALSE	FALSE	0.000389111	0.000484612	0.0450836
cg15603964	1	19410738	UBR4	NM_020765			Body				II			FALSE	FALSE	0.000474199	0.000485718	0.0603407
cg10771262	6	134209980	TCF21;TCF21	NM_003206;NM_198392	N_Shore	chr6:134210639-134211218	TSS1500;TSS1500		RDMR		II	rs558395694	44	FALSE	FALSE	0.000833864	0.000486238	0.138899
cg11586239	17	77395158	HRNBP3	NM_001082575			5'UTR	Unclassified_Cell_type_specific			I	rs59810835;rs555890478;rs183693554;rs541987050	43;41;13;12	FALSE	FALSE	0.000849227	0.000487939	-0.0500632
cg21619814	5	140174449	PCDHA2;PCDHA1;PCDHA1;PCDHA2;PCDHA2;PCDHA2	NM_018905;NM_031411;NM_018900;NM_031495;NM_018905;NM_031495	N_Shore	chr5:140174573-140174888	5'UTR;Body;Body;1stExon;1stExon;5'UTR				II	rs572911058;rs539937360	3;42	FALSE	FALSE	0.00060013	0.000488899	0.219283
cg17654749	2	196172542								TRUE	II	rs544962259	29	FALSE	FALSE	0.00053652	0.000492027	-0.0806782
cg17816357	7	124430776									II	rs149537820	36	FALSE	FALSE	0.000314411	0.000497937	-0.147685
cg04210566	3	52010381	ABHD14A	NM_015407	S_Shore	chr3:52008943-52009339	Body				I	rs190563925	4	FALSE	FALSE	0.00167557	0.000500987	-0.0566587
cg24073226	4	185240008									II	rs536072554;rs554351373;rs77214874;rs533540293;rs553354312;rs116515755	34;27;25;9;8;1	FALSE	FALSE	0.000975304	0.000504606	-0.0237694
cg07054502	16	89405478	ANKRD11	NM_013275	N_Shelf	chr16:89408237-89408465	5'UTR	Unclassified_Cell_type_specific			II	rs574382466;rs115687488;rs560902107;rs528586351	40;34;11;7	FALSE	FALSE	0.000479133	0.000504921	0.0393025
cg05587756	12	10874734	CSDA;CSDA	NM_003651;NM_001145426	N_Shore	chr12:10875137-10876180	Body;Body	Promoter_Associated			II	rs540991772	33	FALSE	FALSE	0.000898801	0.000505849	0.0248526
cg26233373	1	112047365	ADORA3;ADORA3;ADORA3	NM_001081976;NM_020683;NM_000677			Body;TSS1500;TSS1500				II	rs192546651	23	FALSE	FALSE	0.000521498	0.000505926	0.0477061
cg08710861	7	128493066	FLNC;FLNC	NM_001127487;NM_001458	N_Shore	chr7:128494059-128494309	Body;Body				II	rs199750173;rs201333104	35;16	FALSE	FALSE	0.000655644	0.000506719	-0.0485101
cg17542795	4	178518017								TRUE	II	rs7683446	23	FALSE	FALSE	0.000872674	0.000507069	-0.0696936
cg16205844	12	124872143	NCOR2;NCOR2	NM_006312;NM_001077261	Island	chr12:124872135-124872419	Body;Body	Unclassified_Cell_type_specific		TRUE	II	rs374135153;rs563901145	17;33	FALSE	FALSE	0.000463227	0.000508259	0.0552167
cg06389252	7	39350675	POU6F2;POU6F2	NM_007252;NM_001166018			Body;Body			TRUE	II			FALSE	FALSE	0.000728726	0.000511783	-0.0873568
cg10558233	8	94892613								TRUE	II	rs540994021;rs185355842	2;1	FALSE	FALSE	0.000629801	0.000515514	-0.12316
cg06553871	19	40996006	SPTBN4	NM_020971	Island	chr19:40995880-40996119	Body				II	rs140501982;rs542561786;rs560717880	2;12;38	FALSE	FALSE	0.000231067	0.00051622	0.157216
cg11970349	4	8582287	GPR78	NM_080819	Island	chr4:8582036-8583364	TSS200	Unclassified			II			FALSE	FALSE	0.000600808	0.000516493	0.0797719
cg04678462	8	143560821	BAI1	NM_001702	S_Shore	chr8:143558487-143558824	Body	Unclassified_Cell_type_specific			II	rs528029025;rs549410622	39;38	FALSE	FALSE	0.00134927	0.000518497	-0.159778
cg10249285	20	22795685							DMR		II	rs553325128;rs145892571;rs148176908;rs537940344	9;15;19;30	FALSE	FALSE	0.000796628	0.000519752	0.0317754
cg09147938	8	43418406									II	rs530466317;rs185272043;rs563763981	19;35;45	FALSE	FALSE	0.000893588	0.000520648	-0.128368
cg21715189	2	38304802	CYP1B1	NM_000104	S_Shore	chr2:38301276-38304518	TSS1500			TRUE	II			FALSE	FALSE	0.00040674	0.000524638	0.136506
cg02397579	3	9886090	RPUSD3;RPUSD3	NM_001142547;NM_173659	S_Shore	chr3:9885512-9885780	TSS1500;TSS1500	Promoter_Associated			II			FALSE	FALSE	0.000850269	0.000525356	0.0128557
cg18700940	17	43371099	MAP3K14	NM_003954			5'UTR	Promoter_Associated_Cell_type_specific	DMR	TRUE	II			FALSE	FALSE	0.000453791	0.000526412	0.0564943
cg02066343	6	33590458	ITPR3	NM_002224	S_Shore	chr6:33588617-33589909	Body	Promoter_Associated			II	rs4713642;rs114231766	13;42	FALSE	FALSE	0.000617368	0.000528343	-0.0670297
cg23873916	17	65394615	PITPNC1;PITPNC1	NM_181671;NM_012417			Body;Body				II			FALSE	FALSE	0.00037315	0.000533594	0.0603494
cg07574896	6	401453	IRF4	NM_002460			Body				I	rs199834880;rs148760922;rs115625962	25;11;9	FALSE	FALSE	0.000963128	0.000536575	-0.0903803
cg03268697	17	75160330	SEC14L1;SEC14L1;SEC14L1;SEC14L1	NM_001143999;NM_003003;NM_001143998;NM_001039573			Body;Body;Body;Body			TRUE	II			FALSE	FALSE	0.000493634	0.00053682	0.117382
cg17216737	20	60580224	TAF4	NM_003185	N_Shore	chr20:60581508-60581862	Body				II	rs138496850	10	FALSE	FALSE	0.000443829	0.000538063	0.0516165
cg27121538	15	91646263	SV2B;SV2B	NM_001167580;NM_014848	S_Shelf	chr15:91642908-91643702	5'UTR;5'UTR				II	rs529748974	38	FALSE	FALSE	0.000406947	0.000538639	-0.185499
cg21517792	14	105885531	MTA1	NM_004689	S_Shelf	chr14:105881312-105881747	TSS1500				I			FALSE	FALSE	0.00138811	0.000540197	-0.0771367
cg23614000	11	47353259	MYBPC3	NM_000256			3'UTR				II	rs558023598	49	FALSE	FALSE	0.000654275	0.000540364	-0.0797793
cg03107235	13	26586713	ATP8A2	NM_016529	Island	chr13:26586287-26586761	Body	Unclassified_Cell_type_specific			I			FALSE	FALSE	0.00418648	0.000541477	0.142055
cg05057352	16	17499310	XYLT1	NM_022166			Body			TRUE	II			FALSE	FALSE	0.000376949	0.000546184	0.0411048
cg08214029	17	34391478	CCL18	NM_002988			TSS200				II	rs185592403	1	FALSE	FALSE	0.000625108	0.000550629	-0.0529307
cg09148268	21	43348008	C2CD2;C2CD2	NM_015500;NM_199050			Body;TSS1500	Unclassified_Cell_type_specific			II	rs150735160;rs186350500	15;6	FALSE	FALSE	0.000478938	0.000552382	0.0749134
cg23298047	15	30261418			S_Shore	chr15:30260495-30261394					I			FALSE	FALSE	0.000753105	0.000553396	0.148579
cg20103311	19	51506888	KLK9	NM_012315	S_Shore	chr19:51505914-51506363	Body				II	rs544555478;rs562939571	6;2	FALSE	FALSE	0.000672875	0.000554014	-0.0864535
cg21843272	12	48235729	VDR;VDR	NM_001017535;NM_000376			3'UTR;3'UTR			TRUE	II	rs73109835;rs11574138	34;29	FALSE	FALSE	9.37749e-05	0.000554997	0.0556386
cg23108673	10	99894078	C10orf28	NM_014472	N_Shore	chr10:99894265-99894914	TSS1500	Unclassified			II			FALSE	FALSE	0.000717352	0.000558938	-0.0695049
cg27647054	16	754883	FBXL16	NM_153350	N_Shore	chr16:755037-756696	5'UTR	Unclassified_Cell_type_specific			II			FALSE	FALSE	0.000678549	0.00055903	0.178076
cg06786804	1	1377938	VWA1;VWA1	NM_199121;NM_022834	S_Shelf	chr1:1374461-1375584	3'UTR;3'UTR				II	rs539556081	9	FALSE	FALSE	0.00107561	0.000559055	-0.0901485
cg17044311	10	101542983	ABCC2	NM_000392			Body				II			FALSE	FALSE	0.000471092	0.000559416	0.0837899
cg00851028	1	234905772									II	rs546707578;rs564863255	26;47	FALSE	FALSE	0.00049695	0.00055992	0.0449047
cg27065415	6	31763547	VARS;VARS	NM_006295;NM_006295	Island	chr6:31763240-31763905	1stExon;5'UTR	Promoter_Associated			I			FALSE	FALSE	0.000125541	0.000560788	-0.0115901
cg17152981	6	110299835	GPR6	NM_005284	Island	chr6:110299365-110301267	TSS1500			TRUE	II	rs573159381;rs148167667	3;46	FALSE	FALSE	0.000612272	0.000561423	0.0889529
cg26992566	16	85814166	COX4NB;COX4NB	NM_001142288;NM_006067			Body;Body				I	rs533571055;rs551952258;rs571761375;rs551976742;rs553883507;rs573953507	0;5;8;18;42;50	FALSE	FALSE	0.000503856	0.00056256	0.0839344
cg19741868	13	69587760								TRUE	II	rs551625161	27	FALSE	FALSE	0.000877865	0.000563542	-0.0552678
cg02255511	3	100328265	GPR128	NM_032787			TSS200				II	rs142237696;rs114612470	17;2	FALSE	FALSE	0.000676863	0.000563767	0.0428447
cg16929959	13	108954054	TNFSF13B;TNFSF13B	NM_001145645;NM_006573			Body;Body				II	rs567030476	32	FALSE	FALSE	0.000492962	0.000567893	0.0881304
cg27583104	2	240299910	HDAC4	NM_006037			5'UTR				II	rs73104791	8	FALSE	FALSE	0.000448012	0.000568575	0.0658512
cg06473363	6	31631797	BAT4	NM_033177	N_Shore	chr6:31632815-31634093	Body		RDMR		I			FALSE	FALSE	0.00109101	0.000570658	-0.13994
cg24699699	1	93258316	EVI5	NM_005665			TSS1500			TRUE	II	rs553365728;rs574709723	0;29	FALSE	FALSE	0.00094232	0.00057106	-0.0523006
cg07807395	1	4698416									II	rs138896209	12	FALSE	FALSE	0.000913292	0.000571099	-0.148358
cg11420667	11	1750353	HCCA2	NM_053005			Body				II	rs568449403	37	FALSE	FALSE	0.00136406	0.000571572	0.0802534
cg20681877	1	7521150	CAMTA1	NM_015215			Body	Unclassified_Cell_type_specific			I	rs58329292;rs58258021;rs538546143;rs556244136	18;9;2;1	FALSE	FALSE	0.00154903	0.000572212	-0.0579344
cg24045357	2	177448447								TRUE	II			FALSE	FALSE	0.000609923	0.000573556	0.0849665
cg17066058	3	32835734								TRUE	II	rs556018113;rs115531319;rs12485985	2;7;27	FALSE	FALSE	0.00122062	0.000573614	-0.0556323
cg10658666	2	63276718	OTX1	NM_014562	Island	chr2:63274475-63279430	TSS1500			TRUE	II	rs575358236	46	FALSE	FALSE	0.000688669	0.000574215	0.107232
cg02089963	17	1387495	MYO1C;MYO1C;MYO1C	NM_001080779;NM_033375;NM_001080950	N_Shore	chr17:1388686-1389730	Body;Body;Body				I	rs146239773;rs545362091;rs137888054;rs114221590;rs61753638	1;25;36;43;51	FALSE	FALSE	0.00140272	0.000574319	-0.024749
cg17815567	1	37503350			S_Shelf	chr1:37498377-37500624				TRUE	II	rs531199768;rs552905401	1;4	FALSE	FALSE	0.000755442	0.000579905	0.0722759
cg07240086	22	50606448			N_Shore	chr22:50607823-50608040			RDMR		II			FALSE	FALSE	0.000649949	0.000580171	-0.0884752
cg23973801	20	3141496	UBOX5;FASTKD5;UBOX5	NM_014948;NM_021826;NM_199415	S_Shore	chr20:3140295-3140570	TSS1500;TSS1500;TSS1500				II			FALSE	FALSE	0.00102473	0.000581984	-0.0828801
cg19633305	7	31162236						Unclassified		TRUE	II	rs565148510;rs143622973;rs550886225	0;6;34	FALSE	FALSE	0.00151305	0.000582398	0.136573
cg21558509	12	125299800	SCARB1;SCARB1	NM_001082959;NM_005505	Island	chr12:125299474-125299874	Body;Body				I	rs538844338;rs557271186;rs4765615;rs535845266;rs554238517;rs12299797	24;28;30;43;45;50	FALSE	FALSE	0.000412707	0.000583375	0.0782614
cg24691854	X	139593162			Island	chrX:139593105-139593582				TRUE	I			FALSE	FALSE	0.000964745	0.00058433	0.115228
cg05246645	5	137999488								TRUE	II	rs186301371	28	FALSE	FALSE	0.000856566	0.000585145	-0.0635608
cg15985775	11	20183267	DBX1	NM_001029865	N_Shore	chr11:20184570-20185497	TSS1500				II	rs568671895;rs61568099	48;3	FALSE	FALSE	0.00103093	0.000586319	0.144948
cg11292440	10	7409618	SFMBT2	NM_001029880	Island	chr10:7409558-7409784	Body				II			FALSE	FALSE	0.00122165	0.00058743	-0.0231567
cg17661717	19	834439			N_Shore	chr19:835272-835524					I	rs1683581;rs79544993;rs79282079;rs73492512;rs553973568	36;24;18;15;7	FALSE	FALSE	0.000344995	0.000589963	0.0977798
cg18986967	7	141176264									II			FALSE	FALSE	0.00063908	0.000590007	-0.132042
cg08610982	6	31560871	NCR3;NCR3;NCR3	NM_001145467;NM_147130;NM_001145466			TSS200;TSS200;TSS200	Unclassified			II	rs2736191	39	FALSE	FALSE	0.00114599	0.000590654	0.0283293
cg18503260	8	86157410	CA13	NM_198584	N_Shore	chr8:86157835-86158168	TSS1500				II	rs141300833	47	FALSE	FALSE	0.00103063	0.000591221	0.094067
ch.3.382096F	3	16768672									II			FALSE	FALSE	0.00315273	0.000591778	0.0304248
cg06112967	2	231085725	SP110;SP110;SP110	NM_004510;NM_004509;NM_080424			TSS1500;TSS1500;TSS1500				II	rs1896260;rs571004477;rs538665962;rs556663669;rs141940790	40;14;12;3;2	FALSE	FALSE	0.000548448	0.00059189	0.0621471
cg00685614	16	89118838			Island	chr16:89118801-89119152		Unclassified_Cell_type_specific			I	rs555864201	12	FALSE	FALSE	0.00253487	0.000592278	-0.213011
cg15721243	19	53361448	ZNF468;ZNF468	NM_199132;NM_001008801	S_Shore	chr19:53360201-53360460	TSS1500;TSS1500				II			FALSE	FALSE	0.00133805	0.000593586	0.200534
cg22156128	3	10327453	GHRL;GHRL;GHRL;GHRL;GHRL;GHRL;GHRL;GHRL;GHRLOS;GHRL;GHRLOS;GHRLOS;GHRL;GHRL;GHRL;GHRLOS	NR_024137;NM_001134941;NR_024134;NR_024136;NM_001134945;NM_016362;NR_024133;NR_024132;N			Body;3'UTR;Body;Body;3'UTR;3'UTR;Body;Body;Body;Body;Body;Body;3'UTR;Body;3'UTR;Body				II			FALSE	FALSE	0.00124703	0.000594778	-0.0286389
cg15922611	4	114882334	ARSJ	NM_024590			Body			TRUE	II	rs567333052;rs377566894	0;39	FALSE	FALSE	0.000601002	0.000595421	-0.142759
cg04445427	8	133699791								TRUE	II	rs75203613;rs184261833;rs180952520	32;31;1	FALSE	FALSE	0.000565625	0.000596204	0.0893148
cg07750741	5	156692395	CYFIP2;CYFIP2	NM_001037333;NM_001037332	N_Shore	chr5:156692812-156693749	TSS1500;TSS1500	Promoter_Associated			II	rs10074629	25	FALSE	FALSE	0.00061753	0.000596267	0.05061
cg12648297	15	65131113			N_Shelf	chr15:65133371-65134329					II	rs552631238;rs115972944	1;46	FALSE	FALSE	0.000452715	0.000602835	0.049122
cg21836370	12	85667451								TRUE	II	rs555933776	32	FALSE	FALSE	0.000753243	0.000604391	0.0968704
cg02487667	17	56296794	MKS1;MKS1	NM_017777;NM_001165927	Island	chr17:56296488-56296842	TSS200;Body	Promoter_Associated		TRUE	I	rs144407017	48	FALSE	FALSE	0.00744999	0.000605068	0.0160481
cg07764473	X	40037510	BCOR;BCOR	NM_001123383;NM_001123384	S_Shore	chrX:40034239-40036007	TSS1500;TSS1500				II			FALSE	FALSE	0.000420992	0.000605282	0.127776
cg19276736	2	24625812									I	rs551188423;rs563088360;rs533534451	51;38;8	FALSE	FALSE	0.000594914	0.000606041	0.114958
cg22836359	12	6933548	GPR162;GPR162	NM_019858;NM_014449	Island	chr12:6933276-6933605	Body;Body				I	rs140145589;rs75167863	14;41	FALSE	FALSE	0.00125771	0.000606574	-0.0235883
cg07175288	18	76266437			Island	chr18:76266230-76266453				TRUE	II	rs139990213	49	FALSE	FALSE	0.000679083	0.000606672	-0.209957
cg07068768	22	25595840	CRYBB3;CRYBB3	NM_004076;NM_004076			5'UTR;1stExon				I	rs557972946;rs113563958	17;6	FALSE	FALSE	0.00151153	0.000607218	-0.0608533
cg24527008	5	177870233	COL23A1	NM_173465			Body	Unclassified_Cell_type_specific			II	rs113111813	19	FALSE	FALSE	0.000984374	0.000607923	0.107637
cg01901579	14	95615731	DICER1	NM_177438			5'UTR			TRUE	II	rs562602170;rs561652820	39;12	FALSE	FALSE	0.000346161	0.000608495	0.0423526
cg23779626	6	33864747						Unclassified_Cell_type_specific		TRUE	I	rs548339861;rs538570712	1;5	FALSE	FALSE	0.000736359	0.000609084	-0.100231
cg14700531	8	733412			N_Shelf	chr8:735901-736172					II	rs115852149;rs528212962	3;28	FALSE	FALSE	0.000568683	0.000609587	-0.12852
cg05869438	11	1112006			S_Shelf	chr11:1107802-1108041		Unclassified_Cell_type_specific			II	rs566938915;rs72842467	0;15	FALSE	FALSE	0.000735558	0.00061207	-0.121161
cg01579884	7	37004390	ELMO1;ELMO1;ELMO1	NM_001039459;NM_014800;NM_130442			5'UTR;Body;5'UTR			TRUE	II	rs143318383;rs188880036;rs542591246;rs115718980;rs528749112	46;24;21;6;1	FALSE	FALSE	0.00065487	0.000612348	0.0572341
cg17066403	6	32065028	TNXB	NM_019105	Island	chr6:32063533-32065044	Body	Unclassified_Cell_type_specific			II	rs570041954	34	FALSE	FALSE	0.000451516	0.000614342	0.146675
cg03541887	1	248903323	LOC646627	NM_001085474			TSS200				I	rs571758265;rs538747728;rs35436147	0;2;49	FALSE	FALSE	0.000551684	0.000619436	0.0841146
cg24505687	6	33548425	BAK1	NM_001188			TSS1500				II	rs570939691;rs5745568	43;33	FALSE	FALSE	0.000705332	0.000620413	0.154985
cg18015622	5	158893353	LOC285627	NR_027110			TSS200				II	rs181700381	36	FALSE	FALSE	0.000649982	0.00062151	-0.0583375
cg04781741	7	151826130			Island	chr7:151825925-151826675					II	rs563576360	35	FALSE	FALSE	0.000544645	0.000622549	0.0464563
cg05290274	17	39534096	KRT34	NM_021013			3'UTR				II			FALSE	FALSE	0.000217705	0.000624437	-0.0430527
cg11128254	17	428311	VPS53	NM_001128159			Body				II	rs141151526;rs78063761;rs181952182;rs146200385	43;38;2;1	FALSE	FALSE	0.000541857	0.000627052	0.0873098
cg27270962	8	134498381	ST3GAL1;ST3GAL1	NM_003033;NM_173344			5'UTR;5'UTR			TRUE	II	rs145450543	0	FALSE	FALSE	0.000634062	0.0006276	0.0433668
cg11312408	13	58207013	PCDH17	NM_001040429	Island	chr13:58206526-58208930	1stExon				II			FALSE	FALSE	0.00106475	0.000627929	0.106423
cg19193403	2	110973946	NCRNA00116	NR_027063	S_Shelf	chr2:110969852-110970222	Body				II	rs572454294;rs541181639;rs561155755;rs572120687	24;16;2;1	FALSE	FALSE	0.000787068	0.00063141	-0.0782835
cg27615468	X	134186522	FAM127B;FAM127B	NM_001078172;NM_001134321	S_Shore	chrX:134185563-134186337	TSS1500;TSS1500	Promoter_Associated	DMR		I			FALSE	FALSE	0.0010952	0.000631508	0.202108
cg13636952	7	142447956									II	rs571040986;rs17215	0;14	FALSE	FALSE	0.000706752	0.000633631	0.0596246
cg27113538	3	195849674									II	rs536809729;rs62408947;rs573595591	49;44;20	FALSE	FALSE	0.000522411	0.000635151	0.0442206
cg04661709	9	124360264	DAB2IP	NM_032552	N_Shore	chr9:124360438-124362382	Body	Unclassified_Cell_type_specific	RDMR		II	rs113317177;rs68008542	36;29	FALSE	FALSE	0.000342711	0.000636875	0.161734
cg07767690	X	54834292	MAGED2;MAGED2;MAGED2	NM_014599;NM_177433;NM_201222	N_Shore	chrX:54834761-54835010	TSS1500;5'UTR;TSS1500	Promoter_Associated_Cell_type_specific			II			FALSE	FALSE	0.0008675	0.000637177	0.0122948
cg21096966	14	45432458	KLHL28;FAM179B	NM_017658;NM_015091	S_Shore	chr14:45431628-45432115	TSS1500;1stExon	NonGene_Associated			II	rs146515749;rs141155288;rs144734587	8;21;22	FALSE	FALSE	0.000670083	0.000638649	0.175088
cg10510478	3	137728810	CLDN18;CLDN18	NM_016369;NM_001002026	N_Shore	chr3:137728994-137729206	TSS200;Body				I	rs193026248	21	FALSE	FALSE	0.000639396	0.000640256	-0.126297
cg01385312	7	5393918	TNRC18	NM_001080495	N_Shore	chr7:5395872-5396300	Body			TRUE	II	rs189718310;rs569365837	19;44	FALSE	FALSE	0.000360175	0.000640951	0.0512858
cg22033362	22	39931203			S_Shore	chr22:39930803-39931115		Unclassified		TRUE	II	rs570018102	9	FALSE	FALSE	0.000457298	0.000643866	-0.0904829
cg21477232	2	227994951	COL4A4	NM_000092			Body	Unclassified			II	rs75055800	28	FALSE	FALSE	0.0010989	0.000645702	-0.0907912
cg19855470	22	40060836	CACNA1I;CACNA1I	NM_001003406;NM_021096	Island	chr22:40060601-40061031	Body;Body				II			FALSE	FALSE	0.000999689	0.000652107	0.0745745
cg06074920	17	39539075	KRT34	NM_021013			TSS1500				II	rs569248162;rs533368436	29;24	FALSE	FALSE	0.00164807	0.000653584	-0.0871424
cg22160883	5	138609222	MATR3;SNHG4	NM_199189;NR_003141	N_Shore	chr5:138609320-138609851	TSS1500;TSS1500	Promoter_Associated		TRUE	II			FALSE	FALSE	0.000789554	0.000654965	0.0193632
cg08573003	7	154888477									I			FALSE	FALSE	0.0010202	0.000656508	-0.0281079
cg23670631	19	815164	LPPR3	NM_024888	Island	chr19:814444-815238	Body	Gene_Associated			II	rs367703805;rs113219986	28;16	FALSE	FALSE	0.00056979	0.000658749	0.0798476
cg09556515	16	85470485								TRUE	I	rs571067456;rs532871756	28;27	FALSE	FALSE	0.00111125	0.000662752	-0.0406955
cg04066190	6	10407470	TFAP2A;TFAP2A;TFAP2A	NM_001042425;NM_001032280;NM_003220	N_Shelf	chr6:10410109-10410690	Body;Body;Body			TRUE	II	rs189525197;rs149530212	45;2	FALSE	FALSE	0.000675147	0.000666136	0.216932
cg10638793	3	169027604	MECOM	NM_004991			Body			TRUE	II	rs183496085;rs550891892;rs569463689;rs536932242;rs60394045	47;42;41;29;23	FALSE	FALSE	0.00136574	0.000668454	-0.0816438
cg05928342	19	9473598	ZNF177	NM_003451	Island	chr19:9473589-9474001	TSS200				I	rs574742312;rs114912459;rs563746750;rs530798736	0;10;25;26	FALSE	FALSE	0.00123893	0.000671355	0.0624956
cg14519777	7	101465705	CUX1;CUX1;CUX1	NM_181500;NM_181552;NM_001913			Body;Body;Body				II	rs183357346;rs140468866;rs117907706	5;8;18	FALSE	FALSE	0.000629471	0.000671373	0.0705168
cg09766547	7	30465150	NOD1	NM_006092			3'UTR				II	rs138669564;rs577783219	29;20	FALSE	FALSE	0.000535347	0.000673722	0.108569
cg18431951	8	144906507	PUF60;PUF60;PUF60	NM_014281;NM_078480;NM_001136033			Body;Body;5'UTR				II			FALSE	FALSE	0.000445823	0.000674237	0.086859
cg03332546	19	16553887	EPS15L1	NM_021235			Body		CDMR		II	rs531924301;rs545248606;rs565357668;rs527850043	0;5;13;51	FALSE	FALSE	0.000494183	0.000676438	0.0457658
cg03856969	7	98600799	TRRAP	NM_003496			Body				II	rs180770601	27	FALSE	FALSE	0.000568738	0.000677871	0.0700139
cg20143758	6	167530343	CCR6	NM_004367			5'UTR				II	rs6927645;rs550141468	43;28	FALSE	FALSE	0.000777079	0.000677999	-0.0737794
cg21382923	1	21055163	SH2D5;SH2D5	NM_001103160;NM_001103161	N_Shelf	chr1:21058006-21059366	5'UTR;5'UTR	Unclassified_Cell_type_specific		TRUE	II			FALSE	FALSE	0.00076733	0.000679153	-0.101727
cg16081499	12	129000862	TMEM132C	NM_001136103			Body				II	rs548909576;rs73159885;rs546754130;rs534562288	0;8;17;22	FALSE	FALSE	0.000879278	0.000679593	-0.0758091
cg06152845	7	1216568						Unclassified	CDMR	TRUE	II	rs570604280;rs2960846;rs546814420;rs566950181;rs190957637	1;11;26;29;31	FALSE	FALSE	0.000846046	0.000681792	-0.12545
cg00831126	7	56605325									II	rs1906626;rs541867758;rs559980824	46;21;17	FALSE	FALSE	0.000796425	0.000681878	0.188297
cg15380115	2	133430560	LYPD1;NCKAP5;NCKAP5	NM_001077427;NM_207481;NM_207363	S_Shore	chr2:133426652-133428870	TSS1500;3'UTR;3'UTR				II	rs546138838	22	FALSE	FALSE	0.000357903	0.000681937	0.048254
cg04003615	5	179486382	RNF130	NM_018434			Body			TRUE	II	rs566764362;rs534109218	21;20	FALSE	FALSE	0.000711684	0.000681971	0.113615
cg18679324	5	85916067	COX7C	NM_001867			3'UTR				II	rs79395430	21	FALSE	FALSE	0.000335578	0.000682843	0.0409925
cg12965421	7	96745051	ACN9	NM_020186	N_Shore	chr7:96746767-96747190	TSS1500				II			FALSE	FALSE	0.000485925	0.000684718	0.0477442
cg22915705	3	129262055	H1FOO	NM_153833			TSS200				I	rs201478979	1	FALSE	FALSE	0.00123001	0.000685469	-0.0369391
cg04546097	3	120401058	HGD;HGD	NM_000187;NM_000187			1stExon;5'UTR				II	rs547960368	2	FALSE	FALSE	0.000573815	0.000687909	0.0472228
cg11736230	14	104313012	PPP1R13B	NM_015316	N_Shore	chr14:104313161-104314990	Body		RDMR		II	rs140204102	17	FALSE	FALSE	0.000825233	0.000688242	0.1921
cg12960696	5	148404114	SH3TC2	NM_024577			Body			TRUE	II			FALSE	FALSE	0.000742235	0.00068893	-0.125985
cg07800658	13	111193758	RAB20	NM_017817			Body			TRUE	II	rs531974962;rs544007468	32;29	FALSE	FALSE	0.000843433	0.000692665	-0.0845796
cg08492568	6	89759594								TRUE	II	rs74356922	43	FALSE	FALSE	0.000618345	0.000694119	0.0608076
cg03572260	17	37808339	STARD3;STARD3;STARD3	NM_006804;NM_001165937;NM_001165938			5'UTR;5'UTR;5'UTR	Unclassified_Cell_type_specific			II	rs116284471	10	FALSE	FALSE	0.000625991	0.00069571	0.0924012
cg05251669	18	77905391	LOC100130522;LOC100130522	NR_028339;NR_028340	Island	chr18:77905297-77905566	TSS1500;TSS1500	Promoter_Associated_Cell_type_specific			I	rs11281142	49	FALSE	FALSE	0.00128507	0.000696744	-0.151947
cg03068843	8	12985953	DLC1;DLC1	NM_006094;NM_182643	N_Shelf	chr8:12989380-12989635	Body;Body				II	rs186261028;rs144431229	29;14	FALSE	FALSE	0.000622554	0.000697782	0.0538428
cg00242358	3	47619041	CSPG5	NM_006574	N_Shore	chr3:47619112-47621131	Body				II	rs35863063	18	FALSE	FALSE	0.000449248	0.00069886	0.125974
cg27660490	12	3049788	TULP3;TULP3	NM_001160408;NM_003324			Body;3'UTR				II	rs560081512	32	FALSE	FALSE	0.000991883	0.000699176	-0.0857279
cg09212407	19	13987800	NANOS3	NM_001098622	N_Shore	chr19:13988204-13988559	TSS200				II			FALSE	FALSE	0.000728866	0.00069989	0.050267
cg11235451	17	48989061								TRUE	II	rs138390906;rs548799669;rs568054642	14;36;47	FALSE	FALSE	0.000671168	0.000701199	0.0745983
cg14981253	7	5112642	LOC389458	NR_015343	S_Shore	chr7:5111620-5112088	Body				I	rs139042555;rs149891341;rs527903071;rs146417655	40;21;14;4	FALSE	FALSE	0.000533631	0.000705415	0.148846
cg02925222	11	280445	NLRP6	NM_138329	Island	chr11:279072-281700	Body			TRUE	II	rs141755467;rs146145171	44;35	FALSE	FALSE	0.000873313	0.000706607	0.0732704
cg09138892	17	79005662	FLJ90757	NR_026857	N_Shore	chr17:79006584-79006835	Body				I	rs542281764;rs117603772;rs111922782	26;40;47	FALSE	FALSE	0.00053485	0.000707045	0.0949747
cg04141008	16	3843232	CREBBP;CREBBP	NM_001079846;NM_004380			Body;Body				II	rs147396891	32	FALSE	FALSE	0.000599488	0.000709285	0.054999
cg15775618	9	115708148			Island	chr9:115708028-115708238					II			FALSE	FALSE	0.00086318	0.000710555	0.137481
cg17507952	5	16179012	2022-03-12	NM_001102562	N_Shore	chr5:16179064-16180420	Body				II	rs550664498;rs149404393;rs529800936;rs549639843	17;18;28;46	FALSE	FALSE	0.000861559	0.000711299	0.0779197
cg23587288	2	27483067	SLC30A3	NM_003459	N_Shore	chr2:27484873-27488189	Body		CDMR		I	rs374200565;rs554507074;rs532355880;rs11126936	1;5;24;34	FALSE	FALSE	0.00103317	0.000714261	-0.0272808
cg10146514	6	168426308	KIF25;KIF25	NM_030615;NM_005355			5'UTR;5'UTR				II	rs543603245;rs558787846	29;5	FALSE	FALSE	0.00183062	0.000718827	-0.092636
cg01967399	4	174448084	HAND2	NM_021973	N_Shore	chr4:174448333-174448845	3'UTR		RDMR		II	rs535075696	11	FALSE	FALSE	0.00163802	0.00071918	0.217644
cg18964251	7	95849578	MIR591;SLC25A13;SLC25A13;SLC25A13	NR_030322;NM_014251;NM_001160210;NR_027662			TSS1500;Body;Body;Body				II	rs140882444;rs536838594	38;4	FALSE	FALSE	0.00196972	0.000719348	-0.035291
cg09777883	11	112093696			N_Shelf	chr11:112097022-112097547					II	rs139545792	27	FALSE	FALSE	0.000696432	0.000722215	0.0566593
cg04896706	11	59324587			N_Shelf	chr11:59328137-59328507		Unclassified_Cell_type_specific			II	rs543782016	29	FALSE	FALSE	0.00108789	0.000723377	0.100124
cg15752343	10	124904190			N_Shore	chr10:124905634-124906161					II	rs74159995	48	FALSE	FALSE	0.00155868	0.000726657	0.156617
cg02484307	7	28270125									II	rs10235805;rs562864658;rs183676810	32;31;23	FALSE	FALSE	0.000657855	0.000726926	0.0267191
cg24219985	12	57587422	MIR1228;LRP1	NR_031597;NM_002332			TSS1500;Body				II	rs146411098;rs140788492	11;1	FALSE	FALSE	0.000578766	0.000727173	0.0550588
cg05036106	10	119292587	EMX2OS	NR_002791	N_Shore	chr10:119293917-119297675	Body		CDMR		II	rs148352747;rs568905157	43;49	FALSE	FALSE	0.00112257	0.000731308	0.0860738
cg10204692	14	105624483	JAG2;JAG2	NM_002226;NM_145159	S_Shore	chr14:105622122-105622573	Body;Body				II	rs587646233	2	FALSE	FALSE	0.000727002	0.000731418	0.0402437
cg09671122	3	28291744	CMC1	NM_182523			Body			TRUE	II	rs182967483;rs572649967	0;1	FALSE	FALSE	0.000495002	0.00073437	0.0477783
cg01448276	7	96654782	DLX5	NM_005221	S_Shore	chr7:96653467-96654199	TSS1500		CDMR		I			FALSE	FALSE	0.000345555	0.000735418	0.102198
cg06966242	1	4832432	AJAP1;AJAP1	NM_018836;NM_001042478	Island	chr1:4832351-4832553	Body;Body				I	rs566504703;rs190578577;rs114921411	6;13;50	FALSE	FALSE	0.00103259	0.000735509	-0.0834432
cg05898907	3	98242685	CLDND1;CLDND1;CLDND1;CLDND1;CLDND1;CLDND1	NM_001040199;NM_019895;NM_001040182;NM_001040183;NM_001040181;NM_001040200	S_Shore	chr3:98241409-98241711	TSS1500;TSS1500;TSS1500;TSS1500;TSS1500;TSS1500	Promoter_Associated			II	rs568148542;rs17523184;rs150686782	7;13;43	FALSE	FALSE	0.000503335	0.000736499	0.0848646
cg13299780	20	37305711			S_Shelf	chr20:37302813-37303388					II	rs529860649;rs541594378;rs180881423;rs530505183	39;9;2;1	FALSE	FALSE	0.000874032	0.000736632	-0.135559
cg26365254	1	157952118			S_Shelf	chr1:157948720-157949053					II	rs571743828	2	FALSE	FALSE	0.00083709	0.000737438	-0.0819932
cg27160578	7	1250669			N_Shore	chr7:1250826-1251141			RDMR	TRUE	II	rs571467523	43	FALSE	FALSE	0.000329159	0.00073956	-0.08403
cg04704856	1	203320190	FMOD;FMOD	NM_002023;NM_002023			1stExon;5'UTR		RDMR		II	rs531651719;rs551247229;rs571423190;rs146792441;rs553442279	44;39;37;27;25	FALSE	FALSE	0.000718007	0.00074142	-0.130371
cg17077566	15	25335745	SNORD116-23	NR_003337			TSS1500				II	rs142485078;rs540583390	43;2	FALSE	FALSE	0.00100969	0.000742389	-0.164163
cg22806934	11	122577359	UBASH3B	NM_032873			Body			TRUE	II			FALSE	FALSE	0.000551424	0.000743174	0.0602279
cg16496024	21	41239042	PCP4	NM_006198			TSS1500	Unclassified		TRUE	II	rs561473000;rs530413201;rs181560310;rs7282002	6;9;40;51	FALSE	FALSE	0.000214179	0.000743949	-0.138335
cg12279518	1	85190400						NonGene_Associated		TRUE	II	rs560005845;rs191210391	22;12	FALSE	FALSE	0.00137269	0.00074579	-0.163806
cg02646480	19	42431565			N_Shore	chr19:42431916-42432376			CDMR		II	rs550699875;rs569187799	31;29	FALSE	FALSE	0.00148719	0.000748986	-0.0734771
cg08276125	6	31936177	SKIV2L	NM_006929	N_Shelf	chr6:31939730-31940559	Body				I	rs146705362;rs140269347;rs150302655	0;36;47	FALSE	FALSE	0.00116038	0.000749109	-0.0493018
cg12754982	6	160409942	IGF2R	NM_000876			Body			TRUE	II	rs187129163	0	FALSE	FALSE	0.000741405	0.000749835	0.0596455
cg13593192	4	77511003	SHROOM3	NM_020859	S_Shelf	chr4:77507077-77507339	Body			TRUE	II	rs4400023;rs138806947	33;1	FALSE	FALSE	0.0010841	0.000752215	-0.145663
cg26247646	1	10363989	KIF1B;KIF1B	NM_015074;NM_183416			Body;Body				I	rs538657306;rs553440851	13;41	FALSE	FALSE	0.000640607	0.000753555	0.114085
cg20703242	1	230279135	GALNT2	NM_004481			Body			TRUE	II	rs544306820;rs6665367	13;34	FALSE	FALSE	0.000758939	0.000753654	0.073127
cg07471507	8	81086294			S_Shelf	chr8:81083320-81084057					II	rs75280777;rs560450189;rs77771069	35;47;48	FALSE	FALSE	0.0011952	0.000757015	-0.0284133
cg04969804	4	111118491	ELOVL6;ELOVL6	NM_024090;NM_001130721	N_Shore	chr4:111119187-111120084	Body;Body				II	rs138886590;rs182957462;rs536225679;rs570074230	34;33;30;7	FALSE	FALSE	0.00111978	0.000758435	0.0148631
cg00575127	19	18718742	CRLF1	NM_004750	Island	chr19:18716229-18718743	TSS1500				II			FALSE	FALSE	0.00112507	0.000762755	0.106649
cg26826350	7	155592408			N_Shelf	chr7:155595692-155599414					II			FALSE	FALSE	0.000806449	0.000767503	0.176871
cg23719157	15	74501584	STRA6;STRA6;STRA6	NM_001142620;NM_001142617;NM_001142619			TSS1500;TSS1500;TSS1500			TRUE	II	rs549108057	0	FALSE	FALSE	0.00106143	0.000768022	-0.0947342
cg01252219	12	110302105	GLTP	NM_016433			Body	Unclassified_Cell_type_specific		TRUE	II	rs533033308	1	FALSE	FALSE	0.000799752	0.000768207	0.0787402
cg15074047	2	192701514	SDPR	NM_004657			Body			TRUE	II	rs531355151	8	FALSE	FALSE	0.000764262	0.000768585	0.0385429
cg14512326	9	86240166	C9orf103	NM_001001551	S_Shore	chr9:86237966-86238536	5'UTR				II	rs566805733	1	FALSE	FALSE	0.000702438	0.000770016	0.0602753
cg26593946	15	96869043	NR2F2	NM_001145155	S_Shelf	chr15:96864881-96866787	TSS200			TRUE	II	rs79360689;rs541816772;rs561592312	47;37;20	FALSE	FALSE	0.00107802	0.000772344	0.138892
cg17592231	11	43604758			S_Shore	chr11:43602545-43603215				TRUE	II	rs566234649;rs186989617	47;24	FALSE	FALSE	0.000784967	0.000774751	0.0706577
cg01051524	2	106415145	NCK2;NCK2	NM_003581;NM_001004722			5'UTR;5'UTR	Unclassified		TRUE	II	rs555725745;rs577608591	0;26	FALSE	FALSE	0.000698093	0.000775786	0.0202674
cg15565104	3	47520810			S_Shelf	chr3:47516997-47517650					II	rs145967474	12	FALSE	FALSE	0.000651431	0.00077589	0.0297677
cg23875663	20	17299350	PCSK2	NM_002594	S_Shelf	chr20:17296125-17296531	Body				II			FALSE	FALSE	0.00146004	0.000777185	-0.17216
cg03518457	14	96702066	BDKRB2	NM_000623			5'UTR			TRUE	II	rs376218743;rs143703892	35;1	FALSE	FALSE	0.00102064	0.000781048	-0.133004
cg02703598	11	12831463	TEAD1	NM_021961			Body			TRUE	II	rs574063163;rs370536115	4;2	FALSE	FALSE	0.0012629	0.000783956	-0.0395776
cg21405799	16	84002843	NECAB2	NM_019065	Island	chr16:84002269-84002860	Body				II	rs11862333	47	FALSE	FALSE	0.00106979	0.000785604	0.123038
cg10695234	8	95487613	RAD54B	NM_012415	S_Shore	chr8:95486930-95487374	TSS1500	Promoter_Associated			I	rs537596072;rs111317552	17;40	FALSE	FALSE	0.00721515	0.000786081	0.170467
cg19906284	2	179395912	TTN;TTN;TTN;MIR548N;TTN	NM_133378;NM_133432;NM_003319;NR_031666;NM_133437			Body;Body;Body;Body;Body				II	rs55806007;rs538363206;rs554953169;rs568472002	40;39;21;2	FALSE	FALSE	0.000901419	0.000787199	0.1114
cg18220365	1	97434409								TRUE	II			FALSE	FALSE	0.00205036	0.000787996	-0.0673645
cg24029426	4	25995496								TRUE	II	rs560303057;rs532453747;rs552280175;rs74387844;rs530658479;rs375666587	11;31;32;39;50;51	FALSE	FALSE	0.00097475	0.000788233	0.0503235
cg22904815	8	135843385			N_Shore	chr8:135843698-135845068			RDMR		II			FALSE	FALSE	0.000955162	0.000788355	0.154463
cg27511894	1	9470966						Unclassified_Cell_type_specific			II	rs190688153;rs115953054	29;31	FALSE	FALSE	0.000770456	0.000789765	0.0461529
cg03780997	6	31110228	CCHCR1;CCHCR1;CCHCR1	NM_001105563;NM_019052;NM_001105564			3'UTR;3'UTR;3'UTR				II	rs116109529	1	FALSE	FALSE	0.0010222	0.000791115	-0.0567405
cg09938664	11	119662882								TRUE	II			FALSE	FALSE	0.000906428	0.000793754	-0.17509
cg24013599	8	101315424	RNF19A;RNF19A;RNF19A	NM_015435;NM_183419;NM_015435			5'UTR;5'UTR;1stExon			TRUE	II			FALSE	FALSE	0.000797049	0.00079414	0.0439667
cg04544931	6	118227732	SLC35F1	NM_001029858	N_Shore	chr6:118228042-118229811	TSS1500		CDMR		II	rs151154465;rs534391793	27;46	FALSE	FALSE	0.00313264	0.000794491	0.176262
cg07617560	16	4475932	DNAJA3;DNAJA3	NM_005147;NM_001135110	Island	chr16:4475429-4476330	1stExon;1stExon	Promoter_Associated			II	rs202141965;rs374248577;rs535162337	29;20;10	FALSE	FALSE	0.000829486	0.000797293	0.010208
cg13578447	9	34589387	CNTFR;CNTFR	NM_147164;NM_001842	Island	chr9:34589113-34591978	5'UTR;5'UTR				I			FALSE	FALSE	0.00302844	0.000797484	0.0629957
cg20677516	1	202781057			S_Shore	chr1:202779790-202780684					II	rs557579029	2	FALSE	FALSE	0.000790395	0.000798549	0.066109
cg05378118	10	50886999	C10orf53;C10orf53	NM_001042427;NM_182554	N_Shore	chr10:50887565-50887862	TSS1500;TSS1500			TRUE	II			FALSE	FALSE	0.00158956	0.000798565	0.239014
cg27389454	19	55797178	BRSK1	NM_032430	N_Shore	chr19:55798317-55798651	Body			TRUE	II	rs563532514	16	FALSE	FALSE	0.00102812	0.000805514	-0.056132
cg20015689	20	43835190	SEMG1	NM_003007			TSS1500				II	rs375139527;rs551223880	44;12	FALSE	FALSE	0.000741434	0.00080658	-0.167019
cg00115954	8	11536551			N_Shore	chr8:11536767-11538961					II	rs527276539	1	FALSE	FALSE	0.0008607	0.000807166	0.131625
cg07663723	3	121264278	POLQ	NM_199420	N_Shore	chr3:121264469-121264943	Body	Promoter_Associated			II	rs565092919;rs532898179	0;35	FALSE	FALSE	0.000641402	0.0008077	0.0327262
cg18271071	1	15852324	DNAJC16	NM_015291	N_Shore	chr1:15853108-15853663	TSS1500				II	rs535856776	5	FALSE	FALSE	0.000292536	0.000812969	-0.0719229
cg12958642	6	33231505	VPS52	NM_022553			Body				II	rs200423674	34	FALSE	FALSE	0.00118722	0.000813377	-0.0575147
cg09947611	11	1542360	HCCA2	NM_053005			Body				II	rs544588109	27	FALSE	FALSE	0.00374967	0.000814219	-0.131335
cg11565512	5	126627355	MEGF10	NM_032446	S_Shore	chr5:126626053-126626901	5'UTR		RDMR		II	rs146724967	7	FALSE	FALSE	0.00114202	0.000815787	-0.0790474
cg08922148	12	120156140	CIT	NM_007174			Body				I	rs278102;rs200613360;rs200875509;rs116251862;rs144413089	1;7;38;39;48	FALSE	FALSE	0.0048057	0.000816798	-0.0617162
cg13495118	3	149051523	TM4SF18	NM_138786			TSS200			TRUE	II			FALSE	FALSE	0.000915225	0.000820592	-0.0700531
cg05363616	1	119529219	TBX15	NM_152380	N_Shore	chr1:119529819-119530712	5'UTR				II	rs113505267	47	FALSE	FALSE	0.00118948	0.00082066	0.0933747
cg14011070	1	235811811	GNG4;GNG4;GNG4	NM_004485;NM_001098721;NM_001098722	N_Shore	chr1:235811841-235814066	5'UTR;5'UTR;5'UTR				II	rs142737342	21	FALSE	FALSE	0.00212186	0.000821884	-0.130725
cg22354646	3	58550723	FAM107A;FAM107A	NM_001076778;NM_007177			3'UTR;3'UTR			TRUE	II			FALSE	FALSE	0.000860817	0.000822328	-0.0934165
cg14354676	2	133670347	NCKAP5;NCKAP5	NM_207363;NM_207481			Body;Body			TRUE	II	rs541130028;rs530484888	9;2	FALSE	FALSE	0.00103379	0.000823221	-0.097467
cg14835517	12	113917417			Island	chr12:113917394-113918107					II			FALSE	FALSE	0.000702042	0.000826492	0.141949
cg13851375	10	134937597	GPR123	NM_001083909	N_Shore	chr10:134937966-134938481	Body				II			FALSE	FALSE	0.000854417	0.000826565	-0.08536
cg10536898	5	50673227								TRUE	I	rs572426535	14	FALSE	FALSE	0.00113497	0.000828824	0.152371
cg17208953	12	108054842								TRUE	II	rs533644100;rs552148280	9;1	FALSE	FALSE	0.000872074	0.000831238	0.0888357
cg12169375	7	16604349						Unclassified			II			FALSE	FALSE	0.000578281	0.00083455	0.0653338
cg06903658	7	127532361	SND1	NM_014390			Body			TRUE	II	rs3757772;rs17732242;rs144348992;rs114002103	22;18;2;1	FALSE	FALSE	0.00116579	0.000834641	-0.0142494
cg13633262	17	3461398	TRPV3	NM_145068			TSS200			TRUE	II	rs552665552	1	FALSE	FALSE	0.00100157	0.000835354	-0.084246
cg13742400	2	225639708	DOCK10	NM_014689			Body				I			FALSE	FALSE	0.000908333	0.000837078	0.0913873
cg22731981	11	34535579	ELF5	NM_001422			TSS1500			TRUE	II	rs2231818;rs532679747;rs74445481;rs181073381	49;45;29;23	FALSE	FALSE	0.00131783	0.000837301	-0.0271507
cg27441114	15	41191138	VPS18	NM_020857	S_Shelf	chr15:41186255-41187169	Body				II	rs369164608;rs12591803;rs546465282;rs201577141	49;45;43;1	FALSE	FALSE	0.000800715	0.000837931	0.0781116
cg04933954	1	40974057	DEM1	NM_022774	Island	chr1:40974056-40974786	TSS1500	Unclassified			II			FALSE	FALSE	0.00242694	0.000839395	0.0744977
cg11360689	3	52229467			N_Shelf	chr3:52231942-52232541					I			FALSE	FALSE	0.00074155	0.000839569	0.0631141
cg04587626	8	72987311	TRPA1	NM_007332	N_Shore	chr8:72987480-72988023	Body			TRUE	II	rs2278655;rs566572095	36;2	FALSE	FALSE	0.00122402	0.000839704	0.138641
cg02839123	22	40390264	FAM83F	NM_138435	N_Shore	chr22:40390484-40391490	TSS1500	Unclassified			II	rs28607928;rs532463630	28;9	FALSE	FALSE	0.00186771	0.000842124	0.156929
cg21634260	2	86675958	KDM3A;KDM3A	NM_001146688;NM_018433			Body;Body			TRUE	II	rs79389975;rs76418961	26;35	FALSE	FALSE	0.000877897	0.000842474	-0.0447389
cg25232942	19	50194519	CPT1C;CPT1C;CPT1C;CPT1C	NM_152359;NM_001136052;NM_001136052;NM_152359	Island	chr19:50193020-50194798	1stExon;1stExon;5'UTR;5'UTR				II	rs181261046;rs567395936	45;7	FALSE	FALSE	0.0016394	0.000845163	0.137118
cg15298875	11	124824789	CCDC15	NM_025004	S_Shore	chr11:124823793-124824329	Body	Promoter_Associated			II	rs201713407;rs559634482	36;26	FALSE	FALSE	0.00188319	0.000846934	-0.0624695
cg15082983	17	39894780			S_Shelf	chr17:39889956-39891489		Unclassified		TRUE	II	rs575877432;rs147913732	0;26	FALSE	FALSE	0.000876479	0.000847074	-0.0743052
cg24109894	1	36108212	PSMB2	NM_002794	S_Shore	chr1:36106969-36107261	TSS1500		DMR		II	rs139253035	34	FALSE	FALSE	0.000995992	0.000848505	-0.166582
cg24260327	12	125023590			Island	chr12:125023589-125023809				TRUE	II	rs79625568;rs150061360	34;30	FALSE	FALSE	0.000836026	0.00085227	0.0603411
cg12082271	8	18541556	PSD3;PSD3	NM_206909;NM_015310			Body;Body				II			FALSE	FALSE	0.000493837	0.000852453	-0.0541582
cg03731616	3	123603618	MYLK;MYLK;MYLK;MYLK	NM_053027;NM_053028;NM_053026;NM_053025	S_Shore	chr3:123602588-123603540	TSS1500;TSS1500;TSS1500;TSS1500				II			FALSE	FALSE	0.00157227	0.000853884	0.159157
cg06380320	17	75399899	SEPT9;SEPT9;SEPT9;SEPT9;SEPT9	NM_001113492;NM_001113493;NM_001113491;NM_006640;NM_001113494	S_Shore	chr17:75398284-75398527	Body;Body;Body;Body;Body			TRUE	II	rs186357535;rs535737945;rs541222538	29;23;1	FALSE	FALSE	0.000842857	0.000853899	0.0671285
cg16170760	X	153708103	LAGE3	NM_006014	S_Shore	chrX:153706928-153707816	TSS1500				II			FALSE	FALSE	0.00118488	0.000854037	-0.0722572
cg23596678	17	79793000	DYSFIP1	NM_001007533	S_Shore	chr17:79790530-79791553	TSS200	Unclassified_Cell_type_specific			II	rs531395909;rs549477040	10;4	FALSE	FALSE	0.00068014	0.000854554	0.049415
cg14327063	9	107757388								TRUE	II	rs149746934;rs182353957	35;42	FALSE	FALSE	0.000799024	0.000857594	0.0371269
cg02446073	5	170740210			N_Shore	chr5:170741603-170742751			CDMR		II	rs566343582;rs535565653;rs17680626;rs574958870	39;36;35;5	FALSE	FALSE	0.00122651	0.000857613	0.0568679
cg01593673	17	46648014	HOXB3	NM_002146			5'UTR			TRUE	II	rs117171962;rs546410584	8;16	FALSE	FALSE	0.000857132	0.00085946	0.0692333
cg26546155	16	57269635	RSPRY1	NM_133368			Body	Gene_Associated_Cell_type_specific		TRUE	II	rs568823549;rs146737615	1;27	FALSE	FALSE	0.000884585	0.000861163	0.0846537
cg10453758	3	132380190	UBA5;UBA5;ACAD11	NM_024818;NM_198329;NM_032169	S_Shore	chr3:132378558-132378772	Body;5'UTR;TSS1500				II	rs552602512;rs570876133	44;38	FALSE	FALSE	0.00096918	0.000862269	0.0818973
cg21377260	7	1856979	MAD1L1;MAD1L1;MAD1L1	NM_003550;NM_001013837;NM_001013836			Body;Body;Body				I	rs535433028;rs555837745;rs575637337	1;18;25	FALSE	FALSE	0.00126111	0.000862423	-0.00498682
cg19430473	3	156468708								TRUE	II			FALSE	FALSE	0.00164047	0.00086357	-0.165257
cg13612583	9	81181836								TRUE	II			FALSE	FALSE	0.00198315	0.000863922	-0.136265
cg08827756	6	6006770	NRN1	NM_016588	Island	chr6:6006689-6007043	Body			TRUE	II	rs544129775	7	FALSE	FALSE	0.0016862	0.000867856	0.0727186
cg04427254	19	23657425			S_Shelf	chr19:23653691-23654244					II	rs187077908;rs7253011	0;4	FALSE	FALSE	0.000752068	0.000870478	-0.0831594
cg12207367	2	151716903								TRUE	II	rs4664780;rs74900898;rs72860112	29;2;1	FALSE	FALSE	0.00166481	0.000873688	-0.0540097
cg23041045	1	109255480	FNDC7	NM_001144937			TSS200				II	rs183810141;rs3006864	0;33	FALSE	FALSE	0.00112317	0.000874167	0.11722
cg03365548	3	50176163								TRUE	II	rs565984649	4	FALSE	FALSE	0.00117376	0.000874431	0.0297871
cg24768135	17	4805392	CHRNE;C17orf107	NM_000080;NM_001145536	Island	chr17:4802265-4805402	Body;3'UTR				II	rs201555272;rs72835061	9;45	FALSE	FALSE	0.00102079	0.000874825	0.20637
cg25739016	1	167638918	RCSD1	NM_052862			Body			TRUE	II			FALSE	FALSE	0.000822456	0.000875467	0.0750867
cg17810781	1	201082982	CACNA1S	NM_000069	N_Shore	chr1:201083458-201084567	TSS1500				II	rs557996415;rs578110196;rs187154951	33;5;2	FALSE	FALSE	0.00124832	0.000876533	-0.184399
cg13491737	13	111295728	CARS2	NM_024537	S_Shore	chr13:111294675-111294900	Body	Gene_Associated_Cell_type_specific			II	rs7324648;rs549594324	35;2	FALSE	FALSE	0.000801738	0.000878536	0.0665566
cg13208704	17	36761029	SRCIN1	NM_025248	N_Shore	chr17:36762334-36763118	Body				II	rs542729836	10	FALSE	FALSE	0.0015266	0.000878576	0.0172025
cg25094931	20	52275233			N_Shore	chr20:52276744-52277051					II	rs368580503	50	FALSE	FALSE	0.000639754	0.000879259	0.0322996
cg10981770	1	38272531	C1orf122;YRDC;C1orf122	NM_198446;NM_024640;NM_001142726	N_Shore	chr1:38273374-38274402	TSS1500;Body;TSS1500	Promoter_Associated_Cell_type_specific			II	rs200225722;rs201268561;rs540380205	27;31;43	FALSE	FALSE	0.000845582	0.000880163	-0.065651
cg14266248	8	62606211	ASPH;ASPH;ASPH;ASPH;ASPH	NM_001164755;NM_004318;NM_032466;NM_001164756;NM_001164754			Body;Body;Body;Body;Body			TRUE	II			FALSE	FALSE	0.000790286	0.00088169	0.0810393
cg15812025	X	153523509	TKTL1;TEX28;TKTL1	NM_001145933;NM_001586;NM_012253	N_Shore	chrX:153523741-153524175	TSS1500;TSS200;TSS1500				II	rs192661898	4	FALSE	FALSE	0.000895898	0.000884191	0.0753864
cg13859847	15	79579422	ANKRD34C	NM_001146341	S_Shelf	chr15:79576059-79576270	5'UTR				II	rs557187273;rs561804170	41;2	FALSE	FALSE	0.000984862	0.000884243	-0.0852777
cg07243617	7	73502342	LIMK1	NM_002314	S_Shelf	chr7:73498098-73498697	Body				II	rs142695848;rs555960197	48;1	FALSE	FALSE	0.000872538	0.000884832	0.0354438
cg26674361	X	48420069	TBC1D25	NM_002536			3'UTR				II			FALSE	FALSE	0.000772727	0.000886899	0.0261054
cg11320144	20	1975276	PDYN	NM_024411			TSS1500				II	rs115302125	48	FALSE	FALSE	0.000954439	0.000887654	-0.0912736
cg12765028	4	13526659			Island	chr4:13526553-13526770					I	rs540280237;rs560107224	5;1	FALSE	FALSE	0.000923091	0.000891091	0.075036
cg13412550	9	120177700	ASTN2;ASTN2;ASTN2	NM_198187;NM_014010;NM_198186	S_Shore	chr9:120175253-120177496	TSS1500;TSS1500;TSS1500				II	rs369757331;rs547511475	17;30	FALSE	FALSE	0.00144662	0.000891417	0.125801
cg05415931	14	70368685	SMOC1;SMOC1	NM_001034852;NM_022137			Body;Body			TRUE	II	rs78504498;rs375671558	10;1	FALSE	FALSE	0.000995992	0.000894923	-0.0879341
cg01661567	4	1843351	LETM1	NM_012318	Island	chr4:1843080-1843352	Body				II	rs138076114;rs201405849;rs201925814;rs142447147;rs577903609;rs200375645;rs537041898	0;1;12;14;19;33;34	FALSE	FALSE	0.00111316	0.000897689	0.0701902
cg15324651	6	137816620	OLIG3	NM_175747	Island	chr6:137816474-137817223	TSS1500				II			FALSE	FALSE	0.00112708	0.000899936	0.0708309
cg07156389	4	7479912	SORCS2	NM_020777	N_Shelf	chr4:7483542-7484244	Body				II	rs551798376;rs560479512;rs59087348	40;33;2	FALSE	FALSE	0.00100484	0.000900304	-0.125637
cg17176676	22	23441402	RTDR1;GNAZ	NM_014433;NM_002073	S_Shelf	chr22:23437921-23438431	Body;Body				I	rs537435341;rs142169342;rs567713304	51;33;3	FALSE	FALSE	0.00119248	0.000901063	-0.117376
cg05399785	1	3564031	WDR8	NM_017818	N_Shelf	chr1:3566445-3569636	Body				I			FALSE	FALSE	0.000474956	0.000901566	0.0625748
cg20407861	6	151612965	AKAP12	NM_005100			Body			TRUE	II	rs543999435;rs563729159;rs140297892;rs546166990	0;8;27;42	FALSE	FALSE	0.00135361	0.000901619	-0.106234
cg27565650	1	88151065								TRUE	II			FALSE	FALSE	0.00157088	0.000902206	-0.138009
cg11637721	11	65486928	KAT5;KAT5;KAT5;RNASEH2C	NM_182709;NM_006388;NM_182710;NM_032193	N_Shore	chr11:65487660-65488348	3'UTR;3'UTR;3'UTR;3'UTR	Promoter_Associated		TRUE	II	rs549238084;rs190723966;rs538167829	9;16;31	FALSE	FALSE	0.00103236	0.000902674	-0.0710063
cg01380884	15	74923934	EDC3;EDC3;EDC3	NM_001142443;NM_001142444;NM_025083			3'UTR;3'UTR;3'UTR	Gene_Associated			II	rs531747317;rs543609912;rs565008275;rs532483830;rs184657076	0;1;25;44;48	FALSE	FALSE	0.000791546	0.000905551	0.0387761
cg19148305	22	23802708			Island	chr22:23802501-23802934					II	rs575217410	1	FALSE	FALSE	0.00080227	0.000908798	0.0568394
cg08435157	15	73889561	NPTN;NPTN;NPTN;NPTN	NM_012428;NM_001161364;NM_001161363;NM_017455			Body;Body;Body;Body			TRUE	II	rs199880710	43	FALSE	FALSE	0.000684608	0.000912611	0.0482304
cg01043524	7	99678668	ZNF3;ZNF3	NM_017715;NM_032924	N_Shore	chr7:99678768-99679702	5'UTR;5'UTR	Promoter_Associated			II	rs538495695	43	FALSE	FALSE	0.000364254	0.000912969	0.102229
cg21226933	9	132252231			S_Shore	chr9:132250466-132251123		Promoter_Associated		TRUE	II	rs7022835;rs545079151;rs565331953	25;16;2	FALSE	FALSE	0.00134487	0.000914464	-0.0967636
cg05342945	12	48394962	COL2A1;COL2A1	NM_001844;NM_033150	N_Shore	chr12:48395368-48395933	Body;Body			TRUE	II	rs189723952	1	FALSE	FALSE	0.000761283	0.000915399	0.0815234
cg01520105	6	111887243	TRAF3IP2;TRAF3IP2;TRAF3IP2;TRAF3IP2;TRAF3IP2	NR_028338;NM_001164281;NM_001164283;NM_001164282;NM_147686			Body;Body;Body;Body;Body	Unclassified_Cell_type_specific		TRUE	II	rs569803295	2	FALSE	FALSE	0.00088305	0.000917317	0.047819
cg16030878	17	77914307	TBC1D16	NM_019020	N_Shore	chr17:77914639-77914882	3'UTR				II	rs569479137;rs536420233	38;20	FALSE	FALSE	0.00114102	0.000918872	0.0766125
cg23490822	19	10434247	RAVER1	NM_133452	Island	chr19:10434024-10434248	Body				II	rs199570764;rs539563748	1;30	FALSE	FALSE	0.000709354	0.000920052	0.0590223
cg04159004	17	77200590	HRNBP3	NM_001082575			5'UTR				I	rs143486482;rs185654676;rs541564220	30;19;2	FALSE	FALSE	0.00249996	0.000927344	-0.0536888
cg07464250	5	118738381								TRUE	II	rs188675959;rs555638970;rs569115661;rs537775523;rs558051542	44;34;23;21;2	FALSE	FALSE	0.00265155	0.000927497	-0.0712642
cg00274815	5	178631741	ADAMTS2;ADAMTS2	NM_021599;NM_014244			Body;Body				I	rs544046496;rs150410854	1;28	FALSE	FALSE	0.00156065	0.000929627	-0.0844573
cg01561271	1	146696779	FMO5;FMO5;FMO5;FMO5	NM_001144829;NM_001144830;NM_001461;NM_001144830			5'UTR;5'UTR;5'UTR;1stExon	Promoter_Associated			II	rs138054275	49	FALSE	FALSE	0.00174628	0.000931723	0.0174485
cg09561830	13	100007116	UBAC2;MIR623;UBAC2;UBAC2	NM_001144072;NR_030353;NM_177967;NR_026644			Body;TSS1500;Body;Body				II	rs551418871;rs188027760	32;18	FALSE	FALSE	0.00108668	0.00093181	0.0934498
cg20978858	22	41653226	RANGAP1	NM_002883			Body			TRUE	II	rs544029160;rs184816713	49;25	FALSE	FALSE	0.000861433	0.000936186	0.0496282
cg06416060	4	1402434			Island	chr4:1402197-1402435					II	rs189481850	45	FALSE	FALSE	0.00118572	0.000936325	0.164698
cg23031103	19	45300262	CBLC;CBLC	NM_001130852;NM_012116			Body;Body	Unclassified_Cell_type_specific			II			FALSE	FALSE	0.00110177	0.000939473	0.0457563
cg24961970	12	109885015	MYO1H	NM_001101421			3'UTR				II	rs200225794;rs189950317	32;1	FALSE	FALSE	0.000842121	0.000939779	0.0718032
cg23458356	14	104568798	ASPG	NM_001080464	N_Shore	chr14:104569499-104569780	Body				I			FALSE	FALSE	0.00070934	0.000940473	-0.0752567
cg04458985	12	5021107	KCNA1	NM_000217	Island	chr12:5018585-5021171	Body				I	rs2229000	48	FALSE	FALSE	0.0038783	0.000941263	-0.0678552
cg12219387	1	1154157	SDF4;SDF4	NM_016176;NM_016547	Island	chr1:1153784-1154419	Body;Body				I	rs192791486;rs200388120;rs199546495;rs576012700;rs541440380	0;1;4;18;36	FALSE	FALSE	0.000572286	0.000941625	0.0107863
cg05418915	2	196426178						Unclassified_Cell_type_specific		TRUE	II	rs528667880	0	FALSE	FALSE	0.00082695	0.000942083	0.0581175
cg23336695	15	71804736	THSD4	NM_024817			Body			TRUE	II	rs551782537;rs568510246;rs78767136;rs550952977	44;29;22;2	FALSE	FALSE	0.00297359	0.000942626	-0.0642506
cg01157046	2	223419421	SGPP2	NM_152386			Body			TRUE	I	rs551063574;rs148166157;rs533585183	46;38;22	FALSE	FALSE	0.000947726	0.00094371	0.162351
cg15299233	15	75162173	SCAMP2	NM_005697	N_Shelf	chr15:75165373-75165903	Body				II	rs550443046;rs188933656;rs532745585	47;38;10	FALSE	FALSE	0.0011224	0.000943986	0.0426665
cg08541920	4	165858544								TRUE	II	rs532429546	12	FALSE	FALSE	0.00128062	0.000945308	-0.073655
cg09850101	14	60195307	RTN1;RTN1	NM_021136;NM_206857	S_Shore	chr14:60193831-60194302	Body;TSS1500		RDMR		II	rs542468635;rs189794019	40;26	FALSE	FALSE	0.00136006	0.000947478	-0.124428
cg18831604	19	14181665			Island	chr19:14181430-14181758					II	rs561955177;rs187742084;rs550696008	51;39;36	FALSE	FALSE	0.000889804	0.000950522	0.0270821
cg24710020	19	39670008	PAK4;PAK4;PAK4;PAK4;PAK4	NM_001014835;NM_001014831;NM_001014832;NM_005884;NM_001014834			3'UTR;3'UTR;3'UTR;3'UTR;3'UTR				II	rs181552710;rs564135833;rs545839550	23;31;48	FALSE	FALSE	0.00164767	0.000952804	-0.08275
cg01842314	10	106112335	CCDC147	NM_001008723			TSS1500				II	rs186971213	2	FALSE	FALSE	0.00152605	0.000953092	-0.0725451
cg01585860	6	75922610								TRUE	II	rs140285448	17	FALSE	FALSE	0.00122711	0.000953547	0.0281831
cg12741441	1	63372303						Unclassified_Cell_type_specific		TRUE	II	rs150472404;rs111519921;rs566322853;rs533819640;rs138329753	7;11;19;27;36	FALSE	FALSE	0.000252914	0.000955163	0.113029
cg16679543	6	157913024	ZDHHC14;ZDHHC14	NM_153746;NM_024630			Body;Body				I	rs34668715;rs545011692	13;42	FALSE	FALSE	0.00100974	0.000955873	0.128793
cg27424226	22	38201142	H1F0;H1F0	NM_005318;NM_005318	Island	chr22:38200672-38201691	1stExon;5'UTR	Unclassified_Cell_type_specific			I			FALSE	FALSE	0.00134487	0.000958592	0.0160171
cg01720722	1	205491541	CDK18;CDK18;CDK18	NM_002596;NM_212503;NM_212502			5'UTR;5'UTR;5'UTR				II	rs529975057;rs550097756	32;1	FALSE	FALSE	0.00111705	0.000961659	-0.0642249
cg26342502	4	184929012	STOX2	NM_020225			Body				II	rs7655396;rs563859655	34;19	FALSE	FALSE	0.00245268	0.000964569	-0.0160699
cg06475902	6	19754272								TRUE	II	rs538709664;rs557591528	6;7	FALSE	FALSE	0.000863624	0.000965675	0.215365
cg13315970	6	86159197	NT5E	NM_002526	N_Shore	chr6:86159425-86160395	TSS200	Unclassified			II	rs76099537;rs9450279	24;27	FALSE	FALSE	0.0021341	0.000966931	0.0521627
cg14942952	22	44576268	PARVG;PARVG;PARVG;PARVG;PARVG;PARVG	NM_022141;NM_001137605;NR_024427;NM_001137606;NR_024428;NR_024426			TSS1500;5'UTR;Body;TSS1500;TSS1500;TSS1500			TRUE	II	rs144405961	1	FALSE	FALSE	0.00104465	0.000969895	0.0702021
cg08691235	2	179395935	TTN;TTN;TTN;MIR548N;TTN	NM_133378;NM_133432;NM_003319;NR_031666;NM_133437			Body;Body;Body;Body;Body				II	rs554213990;rs3813250	0;23	FALSE	FALSE	0.000972202	0.000971524	0.0993119
cg11719509	X	129520156	GPR119	NM_178471			TSS1500				I			FALSE	FALSE	0.00272163	0.00097378	-0.189154
cg16143654	5	140176361	PCDHA1;PCDHA1;PCDHA2;PCDHA2	NM_031411;NM_018900;NM_031495;NM_018905	Island	chr5:140175666-140176813	Body;Body;1stExon;1stExon				I	rs151307182	17	FALSE	FALSE	0.000670307	0.000975468	0.112991
cg02441982	17	76183641	AFMID;TK1;AFMID;AFMID	NM_001010982;NM_003258;NM_001145526;NR_027083	S_Shore	chr17:76183077-76183449	Body;TSS1500;Body;Body	Promoter_Associated			II	rs73999670;rs79941674;rs555655913;rs575567079	41;36;30;25	FALSE	FALSE	0.00127454	0.000975879	-0.0633579
cg05422647	5	151304811	GLRA1;GLRA1	NM_001146040;NM_000171	Island	chr5:151304226-151304824	TSS1500;TSS1500				II	rs147758484	1	FALSE	FALSE	0.00136508	0.000977635	0.164275
cg03169557	16	89598950	SPG7;SPG7	NM_003119;NM_199367			Body;Body	Unclassified_Cell_type_specific			I	rs201129878;rs201543030;rs369614581	6;37;51	FALSE	FALSE	0.000578594	0.000978127	0.0950857
cg12121535	10	112834861			N_Shore	chr10:112835990-112839303			RDMR		II			FALSE	FALSE	0.00149625	0.000980049	-0.0695699
cg07265015	5	176938522	DOK3;DOK3	NM_001144876;NM_001144875			TSS1500;TSS1500				II			FALSE	FALSE	0.000906324	0.000980646	0.0334776
cg03239957	19	1722727			N_Shelf	chr19:1725415-1726154					II	rs575508272;rs186334312;rs560216413	0;32;49	FALSE	FALSE	0.00112276	0.000981704	-0.130591
cg24018814	12	133348116	GOLGA3	NM_005895	N_Shore	chr12:133349663-133349998	3'UTR	Gene_Associated_Cell_type_specific	CDMR		II			FALSE	FALSE	0.00117605	0.000982124	0.102901
cg11763017	2	11608817			S_Shelf	chr2:11605743-11606385					II	rs142741328	5	FALSE	FALSE	0.000804975	0.000982491	0.0451873
cg26075639	7	2758392			S_Shore	chr7:2758004-2758257		Unclassified			I	rs545436354;rs559173730;rs528145221;rs117249177	43;30;3;1	FALSE	FALSE	0.000818558	0.000987156	0.108492
cg04602284	3	119422283	C3orf15	NM_033364	Island	chr3:119421855-119422334	Body			TRUE	I			FALSE	FALSE	0.00124161	0.000989558	0.149591
cg11448807	13	32884114	ZAR1L	NM_001136571	N_Shore	chr13:32885424-32885662	Body	Unclassified_Cell_type_specific			II	rs577823798;rs542922498;rs564055167;rs116646537	50;31;26;2	FALSE	FALSE	0.00191296	0.000989916	0.0855694
cg01530162	X	139589424			N_Shore	chrX:139589970-139590480			CDMR		II	rs911094	13	FALSE	FALSE	0.0011938	0.000996378	0.0538289
cg00329157	3	111844870	GCET2;GCET2	NM_001008756;NM_152785			5'UTR;Body			TRUE	II			FALSE	FALSE	0.00068038	0.000996393	0.0656538
cg23471362	12	130498464						Unclassified			II	rs148782072	2	FALSE	FALSE	0.00109027	0.000997177	-0.177748
cg22101045	11	47927509									II	rs184162301;rs533006025;rs75902445	0;1;35	FALSE	FALSE	0.0010241	0.00099751	0.0532934
cg14244739	9	103208696	C9orf30	NM_080655			Body				II	rs375914943;rs531037839	47;50	FALSE	FALSE	0.00204713	0.000998844	-0.0216765
cg26548101	20	18547813	LOC388789	NR_015432	N_Shore	chr20:18547890-18548298	TSS1500	Promoter_Associated			II	rs115569516	7	FALSE	FALSE	0.00169538	0.000999301	0.0192252
cg26225655	7	72418968	NSUN5C;NSUN5C;NSUN5C	NM_148936;NM_001039487;NM_032158			Body;Body;Body				I	rs536419229;rs374893272;rs576222002;rs543720243;rs145850957;rs185633253;rs545431977;rs7056;rs199951922;rs143664457;rs147187722	50;41;40;33;30;25;12;7;3;2;1	FALSE	FALSE	?	?	?

## Sheet: Brain OGC 2 vs 0
Probeset ID	CHR	MAPINFO	UCSC_REFGENE_NAME	UCSC_REFGENE_ACCESSION	RELATION_TO_UCSC_CPG_ISLAND	UCSC_CPG_ISLANDS_NAME	UCSC_REFGENE_GROUP	REGULATORY_FEATURE_GROUP	DMR	ENHANCER	INFINIUM_DESIGN_TYPE	SNP_ID	SNP_DISTANCE	MASK.general.JPT	MASK.snp5.JPT	p-value/M(2 vs. 0)	p-value/beta(2 vs. 0)	Delta-beta(3 vs. 0)
cg18397450	14	105830631	PACS2;PACS2	NM_015197;NM_001100913	Island	chr14:105830605-105830846	Body;Body	Unclassified_Cell_type_specific			I	rs587756985;rs142532911;rs587736010;rs587619537	39;19;9;6	FALSE	FALSE	1.16342e-05	1.18e-06	0.13993
cg18912855	14	105830859	PACS2;PACS2	NM_015197;NM_001100913	S_Shore	chr14:105830605-105830846	Body;Body	Unclassified_Cell_type_specific			I	rs587694510;rs587748421;rs587627737;rs587674689	48;39;8;1	FALSE	FALSE	0.000161443	1.6e-05	0.0881308
cg02101742	13	114292869	TFDP1;TFDP1	NR_026580;NM_007111	Island	chr13:114292551-114292886	Body;Body				I	rs73577500;rs140547383;rs76045803;rs529076168;rs574656590;rs4150819	36;23;6;3;2;1	TRUE	TRUE	6.6243e-05	1.68e-05	-0.0691799	SNP may be OK, Inf I type probe
cg09677945	13	43597657	DNAJC15;DNAJC15	NM_013238;NM_013238	Island	chr13:43597504-43597856	5'UTR;1stExon	Promoter_Associated_Cell_type_specific			II	rs17553284	49	FALSE	FALSE	5.30454e-05	1.73e-05	0.142668
cg15988970	13	43597736	DNAJC15;DNAJC15	NM_013238;NM_013238	Island	chr13:43597504-43597856	5'UTR;1stExon	Promoter_Associated_Cell_type_specific			I	rs376008459;rs200034757;rs560121505;rs376822525;rs545778183;rs116395845;rs35918532	0;3;4;12;18;21;36	FALSE	FALSE	6.72045e-05	2.82e-05	0.191425
cg25499461	19	46389574	IRF2BP1	NM_015649	Island	chr19:46387327-46389578	TSS200	Promoter_Associated			I	rs56821477	29	FALSE	FALSE	0.00623987	5.28e-05	0.0134081
cg15909600	22	51038723	MAPK8IP2	NM_012324	Island	chr22:51038494-51039752	TSS1500	Unclassified			I			FALSE	FALSE	0.00227621	6.08e-05	0.0134236
cg06534988	5	1750660			S_Shelf	chr5:1746369-1747050					I	rs193022498;rs183429932;rs531498010;rs549694232;rs10068432;rs538734031	0;1;29;43;50;51	FALSE	FALSE	0.000968224	8.05e-05	-0.0210946
cg09564068	3	196359648			Island	chr3:196359201-196359684		Promoter_Associated			I			FALSE	FALSE	0.0144399	0.000104452	0.0201806
cg08128889	17	80828176	TBCD	NM_005993	Island	chr17:80827970-80828316	Body				I	rs572172021;rs376875000;rs193216198;rs376947064	37;36;26;12	FALSE	FALSE	0.000153046	0.000118743	-0.0190767
cg27656486	14	105635239	JAG2;JAG2	NM_002226;NM_145159			TSS200;TSS200				I	rs587694315	50	FALSE	FALSE	0.00461321	0.000122694	0.0106753
cg09597785	3	126194459	ZXDC;ZXDC	NM_025112;NM_001040653	Island	chr3:126193683-126195495	1stExon;1stExon	Promoter_Associated			I	rs200819139	1	FALSE	FALSE	0.0027113	0.000150963	0.0148878
cg14729962	13	43597565	DNAJC15;DNAJC15	NM_013238;NM_013238	Island	chr13:43597504-43597856	5'UTR;1stExon	Promoter_Associated_Cell_type_specific			II	rs185776758;rs147930214;rs551736429;rs188640700	43;41;23;22	FALSE	FALSE	0.000204269	0.000154737	0.0910612
cg15261085	11	64570837	MAP4K2	NM_004579	Island	chr11:64570248-64570901	TSS200	Promoter_Associated			I	rs565550938;rs534564774;rs563648776	4;12;29	FALSE	FALSE	0.00927922	0.000158492	0.0103637
cg12988725	2	47142883	MCFD2;MCFD2;MCFD2;MCFD2;MCFD2;MCFD2;MCFD2;MCFD2;MCFD2;MCFD2	NM_001171509;NM_139279;NM_001171506;NM_001171511;NM_001171506;NM_001171507;NM_001171508	Island	chr2:47142466-47143261	5'UTR;1stExon;1stExon;Body;5'UTR;5'UTR;5'UTR;5'UTR;1stExon;5'UTR	NonGene_Associated			I	rs528217710;rs546462907;rs568291367;rs529079717	12;38;48;49	FALSE	FALSE	0.000214873	0.000171999	-0.013739
cg05035143	13	43597297	DNAJC15	NM_013238	N_Shore	chr13:43597504-43597856	TSS200	Promoter_Associated_Cell_type_specific			II	rs142048934;rs540247119;rs59151334	46;33;28	FALSE	FALSE	0.000206164	0.000190046	0.0929094
cg14116332	X	77154916	COX7B	NM_001866	S_Shelf	chrX:77150837-77151247	TSS200	Promoter_Associated			I			FALSE	FALSE	5.40189e-06	0.00020024	-0.0399686
cg13651446	10	17659145	PTPLA	NM_014241	Island	chr10:17658665-17659639	1stExon	Promoter_Associated_Cell_type_specific			I	rs11254692	16	FALSE	FALSE	0.0151413	0.000216913	0.0115213
cg17016094	10	31320903	ZNF438;ZNF438;ZNF438;ZNF438;ZNF438;ZNF438;ZNF438	NM_001143771;NM_001143767;NM_182755;NM_001143770;NR_026560;NM_001143766;NM_001143768	Island	chr10:31320483-31321553	TSS200;TSS200;TSS200;TSS200;TSS200;TSS200;TSS200	Promoter_Associated			I	rs568715586;rs552811276;rs570995037	24;32;34	FALSE	FALSE	0.00227929	0.000224837	0.0188939
cg02982793	12	49297824	CCDC65	NM_033124			TSS200	Unclassified	DMR	TRUE	II	rs574168037;rs961320	14;40	FALSE	FALSE	0.000736499	0.000231843	0.0393981
cg00648301	20	20349241	INSM1	NM_002196	Island	chr20:20344400-20350605	1stExon		DMR		I	rs200301913	31	FALSE	FALSE	0.00547406	0.000232175	0.0106449
cg16899442	16	776458	CCDC78;HAGHL;CCDC78;HAGHL	NM_001031737;NM_032304;NM_001031737;NM_207112	N_Shore	chr16:776636-779417	5'UTR;TSS1500;1stExon;TSS1500				II	rs552675801	43	FALSE	FALSE	0.000434474	0.000233091	0.0386207
cg00907461	2	97164446	NEURL3	NR_026875	N_Shore	chr2:97166208-97166660	Body				II	rs527472797;rs547236127;rs33928971	36;40;42	FALSE	FALSE	0.000127971	0.000273059	0.0240398
cg10017167	16	30683065							RDMR		II	rs140991519	23	FALSE	FALSE	0.00109572	0.00030112	-0.0350166
cg08342675	2	201676391	BZW1	NM_014670	Island	chr2:201675989-201677306	TSS1500	Promoter_Associated			I	rs534398720;rs2270282	28;50	FALSE	FALSE	0.0045639	0.000301836	0.0167889
cg24759337	5	87976889	LOC645323	NR_015436	S_Shore	chr5:87976094-87976546	Body	Unclassified			I	rs552806844;rs574165949;rs541451336	17;23;47	FALSE	FALSE	0.00112864	0.000307167	0.0579814
cg14562064	6	35772999	LHFPL5	NM_182548	Island	chr6:35772960-35773172	TSS200	Unclassified			I	rs565113487	42	FALSE	FALSE	0.00824032	0.000308551	0.0215231
cg02873700	14	50087544	RPL36AL;MGAT2;MGAT2	NM_001001;NM_002408;NM_002408	Island	chr14:50086955-50088261	TSS200;1stExon;5'UTR	Promoter_Associated			I	rs539954989;rs553337598;rs569887840;rs3007037	45;21;9;2	FALSE	FALSE	0.00206	0.000309735	0.00708337
cg25276149	1	234509074	C1orf31	NM_001012985	Island	chr1:234508994-234509501	TSS1500	Promoter_Associated			I	rs571817031;rs79292621;rs554314578;rs147503364	18;21;26;47	FALSE	FALSE	0.0118199	0.000312221	0.0113399
cg12528394	19	59056208	TRIM28	NM_005762	Island	chr19:59055376-59056482	1stExon	Promoter_Associated			I	rs557336135;rs574298340	2;30	FALSE	FALSE	0.00401907	0.000331754	0.0099996
cg19499452	14	105830721	PACS2;PACS2	NM_015197;NM_001100913	Island	chr14:105830605-105830846	Body;Body	Unclassified_Cell_type_specific			I	rs111572061;rs182486750	28;45	FALSE	FALSE	0.00144156	0.000339638	0.144336
cg05084391	16	56225591	LOC283856;GNAO1;GNAO1;GNAO1;GNAO1	NR_027078;NM_138736;NM_138736;NM_020988;NM_020988	Island	chr16:56225255-56226351	TSS1500;1stExon;5'UTR;1stExon;5'UTR	Unclassified_Cell_type_specific	DMR		I	rs575681535;rs543007245	5;46	FALSE	FALSE	0.00604674	0.000345745	0.0141507
cg02736420	13	95364569	SOX21	NM_007084	Island	chr13:95363152-95366051	TSS200				I			FALSE	FALSE	0.00703598	0.000390026	0.0499367
cg19158176	1	1510364	SSU72	NM_014188	Island	chr1:1509482-1510747	TSS200	Promoter_Associated			I	rs557241935;rs187283366;rs193055090	49;46;1	FALSE	FALSE	0.00490916	0.000393599	0.0153659
cg00220517	2	25563613	DNMT3A;DNMT3A;DNMT3A	NM_022552;NM_175630;NM_175629	Island	chr2:25563309-25563661	5'UTR;5'UTR;5'UTR				I			FALSE	FALSE	0.016359	0.000436252	0.00635328
cg19220754	5	72112588	TNPO1	NM_002270	Island	chr5:72112157-72113106	Body				I	rs200694972;rs184025964	34;50	FALSE	FALSE	0.000504258	0.000439217	0.0123512
cg24903767	6	15475371	JARID2	NM_004973			Body			TRUE	II	rs560009935	2	FALSE	FALSE	0.00143952	0.000446493	-0.0353145
cg04143011	1	160639836									I	rs146635776	47	FALSE	FALSE	0.00198397	0.000447306	-0.0140162
cg12425861	14	105830606	PACS2;PACS2	NM_015197;NM_001100913	Island	chr14:105830605-105830846	Body;Body	Unclassified_Cell_type_specific			II	rs587704602;rs587756985	39;14	FALSE	FALSE	0.00186571	0.000474213	0.0893083
cg12648677	1	1447365	ATAD3A;ATAD3A;ATAD3A	NM_001170535;NM_018188;NM_001170536	Island	chr1:1446878-1448205	TSS200;TSS200;TSS1500	Promoter_Associated			I	rs547841128;rs77993535;rs527628338	0;3;19	FALSE	FALSE	0.00566199	0.000481706	0.0278809
cg18929511	8	17942993	ASAH1;ASAH1;ASAH1	NM_001127505;NM_004315;NM_177924	S_Shore	chr8:17941489-17942459	TSS1500;TSS1500;TSS1500				II	rs7387252	43	FALSE	FALSE	0.00333432	0.000486659	0.160074
cg07243103	16	699355	WDR90	NM_145294	Island	chr16:698826-700244	TSS200	Promoter_Associated			I	rs73487414;rs568902856	31;9	FALSE	FALSE	0.0112602	0.000500095	0.00754174
cg19714913	1	226411033	MIXL1	NM_031944	Island	chr1:226411007-226411880	TSS1500	Unclassified			I			FALSE	FALSE	0.000128742	0.000510617	-0.0409479
cg15467615	21	47743775	PCNT;C21orf58;C21orf58	NM_006031;NM_058180;NM_058180	Island	chr21:47743685-47745351	TSS1500;5'UTR;1stExon	Promoter_Associated			II	rs3810592;rs558894796;rs201071459	5;29;34	FALSE	FALSE	0.00161449	0.000518181	0.0337541
cg14921485	6	158650606			N_Shelf	chr6:158652705-158652946					II	rs149883169	1	FALSE	FALSE	0.00233499	0.00052535	-0.0359421
cg15007325	10	101380334	SLC25A28	NM_031212	Island	chr10:101379708-101381445	TSS200	Promoter_Associated			I	rs1118001	32	FALSE	FALSE	0.000743847	0.000542856	0.00841059
cg03227850	9	998261			N_Shore	chr9:998463-999034					II			FALSE	FALSE	0.00110035	0.000554841	-0.11339
cg04717240	14	102829258	CINP;TECPR2	NM_032630;NM_014844	Island	chr14:102829156-102829873	TSS200;TSS200	Promoter_Associated			I	rs572588758;rs538742820;rs558440446	8;32;42	FALSE	FALSE	0.00117233	0.000564452	0.0294701
cg05573322	12	132514858	SNORA49;EP400	NR_002979;NM_015409	S_Shore	chr12:132514283-132514525	TSS1500;Body			TRUE	II	rs199819117;rs190215694	23;16	FALSE	FALSE	0.00190203	0.00056515	-0.032756
cg24375736	3	183638987	ABCC5	NM_005688			3'UTR				II	rs567576799;rs537638154;rs556373968	27;21;14	FALSE	FALSE	0.000300015	0.000575702	0.0277039
cg08578505	19	45582924	GEMIN7;GEMIN7;GEMIN7	NM_024707;NM_001007269;NM_001007270	Island	chr19:45582337-45582936	5'UTR;5'UTR;5'UTR	Promoter_Associated			II	rs541423110	7	FALSE	FALSE	0.000133248	0.000597427	-0.0273417
cg12802822	11	58910102	FAM111A;FAM111A;FAM111A	NM_001142519;NM_001142520;NM_001142521	N_Shore	chr11:58910127-58910584	TSS1500;TSS1500;TSS1500	Promoter_Associated			I	rs112174337;rs577681133	0;3	FALSE	FALSE	0.0108583	0.000610125	0.0114993
cg14655732	2	217277275	SMARCAL1;SMARCAL1;SMARCAL1	NM_014140;NM_014140;NM_001127207	Island	chr2:217277037-217277557	1stExon;5'UTR;TSS200	Promoter_Associated			I	rs571242235;rs3755141;rs79352134	29;28;10	FALSE	FALSE	0.00301426	0.000615993	0.0143069
cg25597531	8	54507339			Island	chr8:54507107-54507358					I	rs188863105	40	FALSE	FALSE	0.00304979	0.0006301	-0.00645126
cg07544796	6	36817048								TRUE	I			FALSE	FALSE	0.000608468	0.000650343	0.115566
cg19089314	22	50919938	ADM2	NM_024866	Island	chr22:50919453-50920376	TSS200	Unclassified			I	rs533825394	17	FALSE	FALSE	0.00188539	0.000656387	0.0229408
cg00595697	X	13339472	ATXN3L	NM_001135995			TSS1500				II			FALSE	FALSE	0.000406717	0.000668211	-0.0259796
cg09743287	X	101380601	TCEAL2	NM_080390			TSS200		DMR		I			FALSE	FALSE	0.00325472	0.000700561	0.0138091
cg14304349	11	5617812	TRIM6;TRIM6-TRIM34;TRIM6	NM_001003818;NM_001003819;NM_058166			TSS200;TSS200;5'UTR				I			FALSE	FALSE	0.00154936	0.000771848	-0.0167473
cg21428833	6	70506028	LMBRD1	NM_018368	N_Shore	chr6:70506292-70507024	Body	Promoter_Associated			II			FALSE	FALSE	0.00680927	0.000784073	0.0156108
cg27461200	16	89926104	SPIRE2	NM_032451			Body				I	rs138881203	1	FALSE	FALSE	0.00290921	0.000838556	-0.193007
cg12862950	5	77656479	SCAMP1;SCAMP1	NM_004866;NM_004866	Island	chr5:77655917-77656997	1stExon;5'UTR	Promoter_Associated			I			FALSE	FALSE	0.00439727	0.000850143	0.0125351
cg26459473	2	236838291	AGAP1;AGAP1	NM_014914;NM_001037131			Body;Body				I	rs141297960;rs182082109;rs185651204	46;39;29	FALSE	FALSE	0.00252988	0.000850172	-0.0251442
cg06883949	4	1795240	FGFR3;FGFR3;FGFR3	NM_022965;NM_001163213;NM_000142	Island	chr4:1794442-1797132	5'UTR;5'UTR;5'UTR				I			FALSE	FALSE	0.0442758	0.000854167	0.014846
cg19658812	20	25595830	NANP	NM_152667			3'UTR				II	rs532008657;rs11700338	1;38	FALSE	FALSE	0.00109395	0.000884189	0.0280875
cg11762242	10	128275021									II	rs141484528	39	FALSE	FALSE	0.00213916	0.000924437	0.0376213
cg15982419	18	9474707	RALBP1	NM_006788	N_Shore	chr18:9474804-9475978	TSS1500				II	rs553595370;rs140451871;rs536379131	4;12;16	FALSE	FALSE	0.000933169	0.000973358	-0.0383928
cg01567115	16	989564	LMF1	NM_022773			Body				I	rs549065234;rs144418355;rs531478221;rs112146294;rs571096557	34;30;27;2;1	FALSE	FALSE	0.0155359	0.000979655	-0.0136264
cg18274619	3	127494852	MGLL;MGLL	NM_007283;NM_001003794			Body;Body	Unclassified_Cell_type_specific		TRUE	I			FALSE	FALSE	0.00421941	0.000979914	0.0544549

## Sheet: Blood OGC 2 vs 0
Probeset ID	CHR	MAPINFO	UCSC_REFGENE_NAME	UCSC_REFGENE_ACCESSION	RELATION_TO_UCSC_CPG_ISLAND	UCSC_CPG_ISLANDS_NAME	UCSC_REFGENE_GROUP	REGULATORY_FEATURE_GROUP	DMR	ENHANCER	INFINIUM_DESIGN_TYPE	SNP_ID	SNP_DISTANCE	MASK.general.JPT	MASK.snp5.JPT	p-value/M(2 vs. 0)	p-value/beta(2 vs. 0)	Delta-beta(3 vs. 0)
cg09677945	13	43597657	DNAJC15;DNAJC15	NM_013238;NM_013238	Island	chr13:43597504-43597856	5'UTR;1stExon	Promoter_Associated_Cell_type_specific			II	rs17553284	49	FALSE	FALSE	1.44665e-05	9.55185e-06	0.100491
cg02598807	11	977280	AP2A2	NM_012305	S_Shore	chr11:975211-975776	Body			TRUE	I	rs200699117	29	FALSE	FALSE	9.47849e-05	1.93869e-05	-0.0670954
cg11667387	10	104835919	CNNM2;CNNM2	NM_199076;NM_017649			Body;Body				I	rs569895701;rs201183107;rs943037	49;26;2	TRUE	TRUE	0.00086053	2.02925e-05	-0.0298791
cg15723784	15	67441067	SMAD3;SMAD3;SMAD3	NM_005902;NM_001145103;NM_001145102			Body;Body;5'UTR			TRUE	II	rs538099363	42	FALSE	FALSE	1.72257e-05	2.18152e-05	0.087236
cg12363545	3	107809973	CD47;CD47;CD47	NM_198793;NM_001777;NM_001025079	Island	chr3:107809375-107810543	TSS200;TSS200;TSS200	Promoter_Associated			I	rs549563081;rs569549229;rs538461759	20;32;40	FALSE	FALSE	0.00322766	3.24232e-05	0.0134267
cg16004427	1	16083101			N_Shelf	chr1:16085147-16085862		Unclassified		TRUE	II	rs552641866;rs76724054;rs535149963;rs555071146	36;35;18;1	FALSE	FALSE	0.000309545	3.58003e-05	0.0941148
cg17242362	7	105457070	ATXN7L1;ATXN7L1	NM_152749;NM_020725			Body;Body			TRUE	II	rs140317836;rs548417619;rs567329968;rs182061950;rs556239211	7;9;14;31;38	FALSE	FALSE	2.6973e-05	3.71018e-05	0.0963245
cg12659981	5	166710712	ODZ2	NM_001122679			TSS1500				II	rs544122119;rs184212511	2;1	FALSE	FALSE	4.23306e-05	4.05667e-05	-0.097097
cg01047025	9	842799	DMRT1	NM_021951	Island	chr9:841374-843364	Body	Unclassified_Cell_type_specific			II	rs554357016;rs567853974;rs536886172;rs574672199	25;37;40;42	FALSE	FALSE	7.9377e-05	4.25938e-05	0.0807549
cg13904560	15	26870826	GABRB3;GABRB3	NM_000814;NM_021912	N_Shelf	chr15:26874097-26874528	Body;Body				II	rs191221533;rs530180111;rs143409569	1;3;27	FALSE	FALSE	0.000104882	4.53132e-05	-0.0901751
cg10574499	16	67918754	NRN1L	NM_198443	Island	chr16:67918679-67918909	TSS200				II	rs200959258;rs566545379;rs534170820	10;16;17	FALSE	FALSE	2.95423e-05	4.86977e-05	0.0401275
cg11910782	19	40266791	LEUTX	NM_001143832			TSS1500				II	rs151130562;rs563960572	45;14	FALSE	FALSE	0.000185923	5.10424e-05	-0.113108
cg10846328	2	127818131	BIN1;BIN1;BIN1;BIN1;BIN1;BIN1;BIN1;BIN1;BIN1;BIN1	NM_139348;NM_139347;NM_139346;NM_139351;NM_139345;NM_004305;NM_139350;NM_139344;NM_1393	Island	chr2:127817994-127818231	Body;Body;Body;Body;Body;Body;Body;Body;Body;Body				I	rs200659440;rs200135186;rs201785629;rs113186211	1;20;21;23	FALSE	FALSE	0.000120668	5.33485e-05	-0.034795
cg22859727	14	86090320	FLRT2	NM_013231			3'UTR				II			FALSE	FALSE	9.19356e-05	5.96899e-05	0.0793056
cg26567712	19	18043782	CCDC124	NM_001136203	Island	chr19:18043480-18044143	TSS200	Promoter_Associated			I	rs17797405;rs542861822	39;26	FALSE	FALSE	0.0284129	6.12606e-05	0.00941802
cg00335735	2	222355484	EPHA4	NM_004438			Body			TRUE	II	rs546831059;rs187700453;rs529438974	35;44;50	FALSE	FALSE	8.00276e-05	7.07144e-05	0.0894194
cg10066684	X	106044844	TBC1D8B;TBC1D8B	NM_198881;NM_017752			TSS1500;TSS1500				II			FALSE	FALSE	0.000247176	9.90803e-05	0.204054
cg06312816	3	193536855								TRUE	II	rs190313671;rs1165645;rs148070083	38;37;35	FALSE	FALSE	0.000734685	0.000110737	-0.0361031
cg00507259	4	95128692	SMARCAD1;SMARCAD1;SMARCAD1	NM_001128429;NM_001128430;NM_020159	Island	chr4:95128657-95129289	TSS1500;TSS200;TSS1500	Unclassified			I	rs17374902;rs181097981	17;1	FALSE	FALSE	0.00901098	0.000113009	0.0189801
cg21342586	17	39204882	KRTAP2-1	NM_001123387			TSS1500			TRUE	II	rs560081111;rs190355130	34;32	FALSE	FALSE	0.000173515	0.000132405	-0.0818241
cg18109716	13	114291977	TFDP1;TFDP1	NR_026580;NM_007111	N_Shore	chr13:114292551-114292886	Body;Body				II	rs527261475;rs4150814	35;1	FALSE	FALSE	0.000124718	0.000135661	0.0358753
cg14978307	7	155242684			Island	chr7:155241323-155243757			DMR		I	rs577096993;rs551700991	17;2	FALSE	FALSE	0.000279681	0.000137765	0.0228167
cg17462438	1	174864228	RABGAP1L;RABGAP1L	NM_001035230;NM_014857			Body;Body				II			FALSE	FALSE	0.000257635	0.000140665	-0.039159
cg21578195	20	62168727	PTK6	NM_005975	S_Shore	chr20:62168432-62168684	TSS200				II	rs201821933	20	FALSE	FALSE	0.0001921	0.000146793	0.044303
cg17763192	16	29263081			Island	chr16:29262896-29263126					II	rs186397142;rs571424748	18;16	FALSE	FALSE	5.69549e-05	0.000156643	0.0201303
cg07722722	1	45187551	C1orf228	NM_001145636	N_Shelf	chr1:45189705-45190558	Body	Unclassified_Cell_type_specific	DMR		II	rs539202777;rs114610669;rs557136043;rs116219668;rs139940889;rs569329260;rs78999896;rs115598547;rs150805739;rs551119358;rs10127619;rs4660287;rs566651336;rs3008978;rs79214855;rs575116806;rs543867979;rs557441009;rs577171211;rs139678377;rs192837594;rs542372359;rs571790081	0;1;2;6;7;8;9;11;16;17;18;20;23;25;27;28;29;30;32;33;34;35;38	FALSE	FALSE	0.000359723	0.000158699	0.0393249
cg23487424	10	15022616									II	rs569934197;rs12265197	1;9	FALSE	FALSE	0.000455206	0.000160754	-0.0720294
cg15314012	14	97853742						Unclassified_Cell_type_specific		TRUE	II	rs190389425;rs140438767	13;5	FALSE	FALSE	0.000413025	0.000162778	-0.0607761
cg06268398	3	197236638						Unclassified			II	rs181683385	35	FALSE	FALSE	0.000134185	0.000173308	0.114379
cg24446009	12	124904701	NCOR2;NCOR2	NM_006312;NM_001077261	S_Shelf	chr12:124901064-124901441	Body;Body				II	rs543524276	6	FALSE	FALSE	0.000147799	0.000175513	0.0203141
cg10692614	3	52827704	ITIH3	NM_002217			TSS1500				II			FALSE	FALSE	0.000356997	0.000185179	-0.0629527
cg06769258	4	680338	MFSD7	NM_032219	Island	chr4:680047-680366	Body				I	rs144153795;rs372475288	1;27	FALSE	FALSE	0.000713683	0.000214332	-0.029539
cg05699035	1	215259771	KCNK2;KCNK2;KCNK2	NM_014217;NM_001017425;NM_001017424	S_Shelf	chr1:215256051-215256636	Body;Body;Body				I	rs202247280;rs143815885	45;49	FALSE	FALSE	0.000995814	0.00021989	-0.0910245
cg04986765	12	31744129	DENND5B	NM_144973	Island	chr12:31742760-31744324	TSS200	Unclassified			I	rs569840651	19	FALSE	FALSE	0.000154981	0.000228555	-0.0152815
cg22417420	7	75988319	YWHAG;YWHAG	NM_012479;NM_012479	Island	chr7:75987606-75988977	1stExon;5'UTR	Promoter_Associated			I	rs553492333;rs140099111	1;48	FALSE	FALSE	0.029609	0.000233812	0.0103768
cg17466318	X	47383224			Island	chrX:47382821-47383584		Unclassified		TRUE	I	rs186562075	28	FALSE	FALSE	0.00112208	0.000240601	0.022739
cg10468070	1	26551518			Island	chr1:26551517-26552194					II	rs74061091;rs201819705;rs541246990	43;28;28	FALSE	FALSE	0.00042869	0.00025245	0.0866711
cg01179052	16	86554295			S_Shelf	chr16:86549069-86550512					I	rs546281582;rs559449680;rs528537366;rs35120182	36;35;21;12	FALSE	FALSE	0.000789441	0.000261116	-0.0324794
cg20805479	2	201729399	CLK1;CLK1;CLK1;CLK1;CLK1	NM_004071;NR_027855;NM_004071;NM_001162407;NR_027856	Island	chr2:201728892-201729577	5'UTR;Body;1stExon;TSS200;Body	Promoter_Associated			I	rs182770094;rs75036318	38;12	FALSE	FALSE	0.000492694	0.000270038	0.0299261
cg16478197	6	32068181	TNXB	NM_019105	S_Shelf	chr6:32063533-32065044	5'UTR				I	rs570481351	1	FALSE	FALSE	0.00260884	0.000276245	-0.0530956
cg07222908	15	45544197	SLC28A2	NM_004212			TSS1500				II	rs2413776;rs60273882	29;6	FALSE	FALSE	0.000369116	0.000276646	-0.032651
cg15046712	4	3691397									I	rs562212307;rs76727877;rs111633763	25;22;10	FALSE	FALSE	0.00223115	0.000294109	-0.0683064
cg15890143	14	77736904	NGB	NM_021257	Island	chr14:77736733-77737772	Body			TRUE	I			FALSE	FALSE	0.00615624	0.000304607	0.0603209
cg07151644	6	31649089	LY6G5C	NM_025262	Island	chr6:31649081-31649373	TSS1500	Promoter_Associated		TRUE	I			FALSE	FALSE	0.00824302	0.000307741	0.0160665
cg05281894	1	13910698	PDPN;PDPN;PDPN;PDPN	NM_001006624;NM_001006625;NM_006474;NM_198389	Island	chr1:13910137-13910868	TSS1500;TSS1500;Body;Body				II	rs4661725;rs557795298	19;9	FALSE	FALSE	0.000606121	0.000307988	0.0560426
cg01414464	5	113695858			N_Shore	chr5:113696516-113699195			RDMR		II	rs556687524	27	FALSE	FALSE	0.0004818	0.000314926	0.0926971
cg16510350	4	112477798								TRUE	II	rs566312262	50	FALSE	FALSE	0.000826135	0.000315674	-0.153888
cg25212638	4	175204714	KIAA1712;FBXO8;KIAA1712;FBXO8	NM_001040157;NM_012180;NM_001145314;NM_012180	Island	chr4:175204565-175205395	TSS200;1stExon;TSS1500;5'UTR	Promoter_Associated			II			FALSE	FALSE	0.000185523	0.000326642	-0.0181476
cg11392877	15	85524776	PDE8A;PDE8A	NM_002605;NM_173454	Island	chr15:85523512-85525865	TSS1500;TSS1500	Promoter_Associated			I	rs570653192	13	FALSE	FALSE	0.00433036	0.000338328	0.00978253
cg09806625	6	611523	EXOC2	NM_018303			Body			TRUE	II	rs534431437;rs563001919	31;1	FALSE	FALSE	0.000325495	0.000342085	0.234372
cg27628090	18	2538512	METTL4	NM_022840			3'UTR				II	rs2347279	33	FALSE	FALSE	0.000144589	0.000346941	0.0213844
cg00741954	6	1766046	GMDS	NM_001500			Body				I	rs182995230	18	FALSE	FALSE	7.09307e-05	0.000359421	0.0234757
cg19468022	19	39935996	SUPT5H;SUPT5H;SUPT5H;SUPT5H	NM_003169;NM_001111020;NM_001130825;NM_001130824	Island	chr19:39935931-39936638	TSS1500;TSS200;TSS200;TSS200	Promoter_Associated			I	rs554616342;rs1865092;rs543202584	6;21;45	FALSE	FALSE	0.00308874	0.000362539	0.0124473
cg21650962	6	50794057	TFAP2B	NM_003221	S_Shelf	chr6:50791110-50791573	Body			TRUE	II	rs147177124	49	FALSE	FALSE	0.00055552	0.000367839	0.109981
cg00660843	12	54954400	PDE1B;PDE1B	NM_001165975;NM_000924			TSS1500;Body	Unclassified	DMR		I	rs145176906;rs1874308	48;46	FALSE	FALSE	0.00101072	0.000371939	0.0894098
cg03609024	13	112901351									II			FALSE	FALSE	0.000234116	0.000372393	0.0282043
cg01473336	16	1968584	HS3ST6	NM_001009606	Island	chr16:1967799-1968970	TSS1500				II	rs547584227	6	FALSE	FALSE	0.000692305	0.000373997	0.0687057
cg15753239	19	54406695	PRKCG	NM_002739	N_Shelf	chr19:54409966-54410200	Body	Unclassified_Cell_type_specific			II			FALSE	FALSE	0.000922002	0.00037445	-0.0399855
cg01850117	15	78857848	CHRNA5	NM_000745	Island	chr15:78857725-78858269	TSS200	Promoter_Associated			I	rs56182392;rs503464	31;48	FALSE	FALSE	0.00134408	0.000375004	0.0102524
cg00049595	6	41650636			N_Shore	chr6:41650672-41651582				TRUE	II	rs566518985;rs535120242;rs555314081;rs575187565;rs537732695	19;44;46;50;51	FALSE	FALSE	0.00105037	0.000379681	0.1464
cg11351140	13	20625630	ZMYM2;ZMYM2	NM_197968;NM_003453			Body;Body				II			FALSE	FALSE	0.00714272	0.000382075	-0.0437667
cg08265392	7	151290088	PRKAG2;PRKAG2;PRKAG2	NM_016203;NM_001040633;NM_024429			Body;Body;Body			TRUE	II	rs74359683;rs142729286;rs190233966	32;45;47	FALSE	FALSE	0.000729295	0.000389116	-0.0375182
cg08324950	19	1315962			Island	chr19:1315775-1316092		Unclassified_Cell_type_specific			I	rs187728020;rs10403337;rs34790810	12;23;46	FALSE	FALSE	0.0072933	0.000393547	0.0404111
cg17219432	17	48279076	COL1A1	NM_000088	S_Shore	chr17:48276877-48279008	TSS200				II	rs565330414;rs557983274;rs527895972;rs541301232	4;8;30;49	FALSE	FALSE	0.000882261	0.000404287	0.0797969
cg23703687	7	1715073									II	rs547663754;rs567993307;rs536526050	33;28;27	FALSE	FALSE	0.000576527	0.000417176	-0.0886813
cg02606808	5	71403502	MAP1B	NM_005909	Island	chr5:71402877-71404868	1stExon		DMR		I	rs150109655;rs534198938	50;44	FALSE	FALSE	0.00490794	0.000437092	0.0183659
cg06308258	12	117069282								TRUE	II	rs558638622;rs566301497;rs540876632;rs559740561	50;33;2;1	FALSE	FALSE	0.00163283	0.000437784	-0.0581299
cg17394901	X	73756802			S_Shore	chrX:73755645-73756784		Unclassified			I			FALSE	FALSE	0.000563318	0.00044723	0.0669472
cg20424781	10	129690850	CLRN3	NM_152311			1stExon				II	rs35070529;rs35890579;rs374334834	26;15;1	FALSE	FALSE	0.0033285	0.00044782	-0.0426715
cg18262591	11	68579970	CPT1A;CPT1A	NM_001876;NM_001031847			Body;Body				I	rs142691028	24	FALSE	FALSE	4.50199e-05	0.000452236	0.017401
cg22340811	12	11649374			N_Shelf	chr12:11653232-11653775					II	rs562402556	38	FALSE	FALSE	0.00101178	0.000452854	-0.100881
cg22573712	5	150632412	GM2A;GM2A	NM_000405;NM_001167607			TSS200;TSS200	Promoter_Associated			I	rs566859806	34	FALSE	FALSE	0.000999756	0.000457288	0.0104221
cg21570180	3	130742015	ASTE1	NM_014065	N_Shelf	chr3:130745388-130745840	Body				II	rs13073173;rs563750938;rs374084136	14;30;49	FALSE	FALSE	0.000123106	0.000472525	0.0333606
cg10669744	17	79660244	HGS	NM_004712	N_Shelf	chr17:79662850-79663055	Body				II	rs77963623	42	FALSE	FALSE	0.00044952	0.000477017	0.0269163
cg04571833	2	173836756	RAPGEF4;RAPGEF4	NM_007023;NM_001100397			Body;Body	Unclassified			II			FALSE	FALSE	0.000505081	0.000484025	-0.0573055
cg14236955	6	19695425			S_Shelf	chr6:19691910-19692305					II			FALSE	FALSE	0.000748407	0.000486156	-0.0972847
cg05957546	11	7819874	OR5P2	NM_153444			TSS1500				II	rs188647279;rs544772949	1;41	FALSE	FALSE	0.00045431	0.000499892	-0.0906878
cg24005131	12	106697297	TCP11L2	NM_152772	S_Shore	chr12:106696232-106697199	5'UTR	Promoter_Associated			I	rs557224276;rs573867705	49;18	FALSE	FALSE	0.298339	0.000512477	0.0149905
cg07061269	11	68679261	IGHMBP2	NM_002180			Body				II	rs117135302;rs551282502;rs528228301;rs570183639	28;22;3;1	FALSE	FALSE	0.000374231	0.000516802	0.0276702
cg14088142	5	138923113						Unclassified		TRUE	I	rs558642177	11	FALSE	FALSE	0.00307288	0.000519163	0.0763311
cg00800109	19	8841140	OR2Z1	NM_001004699			TSS1500				II	rs73489592	29	FALSE	FALSE	0.000906236	0.000520454	-0.0746373
cg13833535	11	65029061	POLA2	NM_002689	Island	chr11:65029040-65029926	TSS1500	Promoter_Associated			I	rs556881720	30	FALSE	FALSE	0.00620348	0.000521414	0.0169547
cg03005132	6	48669539									II	rs543084587	5	FALSE	FALSE	0.000424715	0.000524177	-0.0863518
cg18924561	X	54833733	MAGED2;MAGED2	NM_177433;NM_014599	N_Shore	chrX:54834761-54835010	TSS1500;TSS1500				II			FALSE	FALSE	0.00106279	0.000526093	-0.0819492
cg03004270	14	65747480			S_Shore	chr14:65746329-65746972					II	rs565483518	18	FALSE	FALSE	0.00160918	0.000527017	-0.0323871
cg09735598	1	183603895	ARPC5;RGL1	NM_005717;NM_015149	N_Shore	chr1:183604283-183605333	Body;TSS1500				II	rs113925242	2	FALSE	FALSE	0.00114316	0.000528212	0.0189074
cg15251779	7	150929295	CHPF2	NM_019015	N_Shore	chr7:150929388-150930151	TSS1500				I	rs535896288;rs555588896	28;50	FALSE	FALSE	0.0042778	0.00053613	0.0562198
cg16625916	2	80085213	CTNNA2;CTNNA2	NM_004389;NM_001164883			Body;Body				I	rs201020471;rs375393951	24;9	FALSE	FALSE	0.00351667	0.000540119	-0.0132538
cg13748577	7	148787770	ZNF786;ZNF786	NM_152411;NM_152411	Island	chr7:148787421-148788601	5'UTR;1stExon	Promoter_Associated			I	rs572455722	23	FALSE	FALSE	0.00205816	0.000548096	0.0297236
cg01725669	X	129507302	SLC25A14;SLC25A14	NM_003951;NM_022810			3'UTR;3'UTR				II			FALSE	FALSE	0.000834497	0.000553362	-0.0167611
cg19243409	7	127963545	RBM28;RBM28	NM_018077;NM_001166135			Body;Body			TRUE	II	rs113268614;rs17152005;rs369440306;rs199990732	49;32;21;2	FALSE	FALSE	0.000315722	0.000554523	0.0338355
cg17397870	6	30310315	TRIM39;TRIM39	NM_021253;NM_172016	N_Shelf	chr6:30312837-30313419	3'UTR;3'UTR				II	rs111893696;rs549314683	23;4	FALSE	FALSE	0.00054197	0.000555126	0.0326052
cg06514368	1	161719587	DUSP12;DUSP12	NM_007240;NM_007240	Island	chr1:161719414-161720076	1stExon;5'UTR	Promoter_Associated			I	rs567128535;rs536036743	49;42	FALSE	FALSE	0.0280714	0.000559598	0.0128797
cg17929492	7	1570407	MAFK;MAFK	NM_002360;NM_002360	Island	chr7:1570406-1571136	5'UTR;1stExon	Promoter_Associated			I	rs543492928	29	FALSE	FALSE	0.0199159	0.000574617	0.00698588
cg26681523	1	22854408	ZBTB40;ZBTB40	NM_014870;NM_001083621			3'UTR;3'UTR				II	rs550332324;rs532938352;rs545053825;rs150030561;rs114025566	3;23;28;36;37	FALSE	FALSE	0.000567062	0.000578605	0.0199458
cg03775372	10	13830045	FRMD4A	NM_018027			Body	Promoter_Associated		TRUE	II	rs542245793;rs562462517;rs113440805;rs551668883	9;17;29;30	FALSE	FALSE	0.000526109	0.000580524	0.0310733
cg06811375	X	6146760	NLGN4X;NLGN4X	NM_181332;NM_020742	S_Shore	chrX:6144120-6145906	TSS200;TSS1500		CDMR		II			FALSE	FALSE	0.000529592	0.00058106	0.0490788
cg00418528	6	5463751	FARS2	NM_006567			Body			TRUE	II			FALSE	FALSE	0.000966737	0.000581153	-0.0568534
cg13952963	9	998547			Island	chr9:998463-999034		Unclassified_Cell_type_specific			I	rs7390001;rs71327366	21;50	FALSE	FALSE	0.00197085	0.0005826	-0.242819
cg03587597	8	144105055			N_Shore	chr8:144105675-144105879					II	rs116014994;rs536194293	45;51	FALSE	FALSE	0.000424942	0.000588996	0.0263565
cg19530551	19	19051190	HOMER3;HOMER3;HOMER3;HOMER3;HOMER3	NM_001145722;NM_001145724;NM_004838;NM_001145721;NR_027297	Island	chr19:19051019-19051939	TSS200;TSS1500;5'UTR;TSS200;TSS1500				I	rs527308174	0	FALSE	FALSE	0.00331788	0.000589544	0.0334004
cg15541630	8	87081770	PSKH2	NM_033126	Island	chr8:87081653-87082046	1stExon				I			FALSE	FALSE	0.0007646	0.000594716	0.0905262
cg12087941	10	4194452									I	rs532560257;rs143283417;rs559909746;rs530184932	51;44;34;16	FALSE	FALSE	0.00278887	0.000599343	-0.0278422
cg22581353	15	73263471								TRUE	II			FALSE	FALSE	0.00143009	0.000609805	0.123145
cg09935736	8	22014555	LGI3	NM_139278	Island	chr8:22014152-22014559	TSS1500	Promoter_Associated_Cell_type_specific		TRUE	I			FALSE	FALSE	0.00180134	0.000610868	0.0179372
cg22369954	1	36184863	C1orf216	NM_152374	S_Shore	chr1:36184248-36184774	TSS200	NonGene_Associated			I	rs533902150;rs555454455	31;32	FALSE	FALSE	0.0154935	0.000613209	0.0293173
cg02763611	11	3224658			Island	chr11:3224524-3225077			DMR		I	rs371120774;rs575054311;rs150195847;rs559285036	41;29;27;21	FALSE	FALSE	0.00248499	0.000614659	0.0186408
cg03214005	19	9846398			Island	chr19:9846357-9846614					I	rs62105738;rs144711189;rs184281533;rs188772099	26;28;35;48	FALSE	FALSE	0.00401879	0.000617728	-0.0163718
cg07250162	17	46832247			Island	chr17:46832109-46832632			DMR		II	rs201441737;rs576920664	39;43	FALSE	FALSE	0.00137848	0.00062234	0.0795226
cg01695532	2	37190024	STRN	NM_003162	N_Shelf	chr2:37193131-37194287	Body				II	rs78407517	1	FALSE	FALSE	0.000732923	0.00062951	-0.234662
cg09286183	16	2042466	SYNGR3	NM_004209	Island	chr16:2041825-2043026	Body				I	rs113347032;rs540935862	51;5	FALSE	FALSE	0.0029809	0.00063001	0.0111795
cg06433023	6	108488544	NR2E1	NM_003269	Island	chr6:108485671-108490539	Body		CDMR		II	rs538995399	37	FALSE	FALSE	0.00126379	0.000636939	0.0743122
cg10376053	6	33282867	ZBTB22;TAPBP;TAPBP;TAPBP;ZBTB22	NM_005453;NM_003190;NM_172208;NM_172209;NM_001145338	Island	chr6:33282855-33283196	Body;TSS1500;TSS1500;TSS1500;Body				II	rs142582527;rs201918288;rs530907410;rs147609143;rs142482762	45;43;29;28;25	FALSE	FALSE	0.00068873	0.000638029	0.0849727
cg10709494	1	115323130	SIKE1;SIKE1	NM_025073;NM_001102396	Island	chr1:115323075-115323462	1stExon;1stExon	Promoter_Associated			I			FALSE	FALSE	0.00529806	0.000639926	0.0756382
cg18592195	1	227963171	SNAP47	NM_053052			Body			TRUE	I	rs6672002;rs114176834;rs6697054;rs6697061	49;37;20;9	FALSE	FALSE	0.000750568	0.000645994	-0.00916697
cg05017199	7	150497065	TMEM176B;TMEM176B;TMEM176A;TMEM176B;TMEM176B;TMEM176B	NM_001101313;NM_001101311;NM_018487;NM_014020;NM_001101312;NM_001101314	Island	chr7:150496809-150498206	TSS1500;5'UTR;TSS1500;5'UTR;5'UTR;5'UTR	Unclassified_Cell_type_specific			I	rs550135899	21	FALSE	FALSE	0.000754001	0.000647562	0.126148
cg17042946	3	150945673	MED12L;P2RY14;P2RY14	NM_053002;NM_001081455;NM_014879			Body;5'UTR;5'UTR	Unclassified		TRUE	II	rs576799611;rs577035834	37;48	FALSE	FALSE	0.000498221	0.000650601	-0.0164503
cg17696660	11	3887906	STIM1	NM_003156			Body			TRUE	II	rs193117427;rs138493260;rs61061992	1;32;45	FALSE	FALSE	0.000351546	0.000650768	0.0299686
cg14849140	11	4010752	STIM1	NM_003156			Body				I	rs111814993;rs566287051	16;7	FALSE	FALSE	0.00140941	0.00065098	-0.0406281
cg08871722	17	21495791			N_Shore	chr17:21496106-21496330					II	rs150647755;rs567470444;rs528255852	1;10;16	FALSE	FALSE	0.0015137	0.000679175	-0.0819467
cg00026909	1	58089001	DAB1	NM_021080			5'UTR		RDMR	TRUE	II	rs181062009	47	FALSE	FALSE	0.000589315	0.000679905	-0.116604
cg16616370	12	93009742								TRUE	II			FALSE	FALSE	0.000315688	0.000680936	0.0248494
cg25326952	7	148720088	PDIA4	NM_004911			Body			TRUE	II	rs187450441;rs576434617;rs146962010;rs10243245;rs75650023	24;21;20;19;2	FALSE	FALSE	0.000725013	0.000684137	0.161619
cg10515232	2	240062353	HDAC4	NM_006037	S_Shore	chr2:240061326-240061602	Body				II	rs545764665;rs560660032	1;22	FALSE	FALSE	0.00138501	0.000687056	-0.0361514
cg03000593	6	33283162	ZBTB22;TAPBP;TAPBP;TAPBP;ZBTB22	NM_005453;NM_003190;NM_172208;NM_172209;NM_001145338	Island	chr6:33282855-33283196	Body;TSS1500;TSS1500;TSS1500;Body				II	rs537122116	19	FALSE	FALSE	0.000656148	0.00069061	0.0541644
cg21252047	9	116419843						Unclassified		TRUE	II	rs540985409	37	FALSE	FALSE	0.000728866	0.000701482	0.0889814
cg06620016	10	134141831			N_Shelf	chr10:134145177-134146025					II	rs190047248;rs571156220;rs138359953;rs61864505	41;17;13;1	FALSE	FALSE	0.00104907	0.000719895	-0.0543054
cg07681579	12	54954396	PDE1B;PDE1B	NM_001165975;NM_000924			TSS1500;Body	Unclassified	DMR		II	rs567419718;rs145176906;rs1874308	50;44;42	FALSE	FALSE	0.00148542	0.00072374	0.118816
cg03782043	6	30044206	RNF39;RNF39	NM_025236;NM_170769	S_Shore	chr6:30042918-30043500	TSS1500;TSS1500				II			FALSE	FALSE	0.00106893	0.000727074	0.0602977
cg10756647	7	56101905	PSPH	NM_004577			5'UTR	Promoter_Associated			II			FALSE	FALSE	0.00116823	0.000733591	0.0624999
cg03145274	1	8383899	SLC45A1	NM_001080397	N_Shore	chr1:8384387-8384719	TSS1500				I	rs531989298;rs74049551	3;2	FALSE	FALSE	0.000694644	0.000737795	0.0914562
cg01981314	8	132914448			N_Shore	chr8:132916322-132917060					II	rs79861109;rs568579128	8;1	FALSE	FALSE	0.000588055	0.000750644	0.0269827
cg03687929	9	79007938	RFK	NM_018339	N_Shore	chr9:79008637-79009762	Body				II	rs192305648;rs184888320	10;1	FALSE	FALSE	0.000333005	0.000757068	0.0328368
cg15974867	11	69464012	CCND1	NM_053056	S_Shelf	chr11:69461060-69461378	Body				I	rs554752170;rs573147916;rs540419047;rs3212881	1;27;44;51	FALSE	FALSE	0.00611714	0.000772433	-0.043646
cg06372522	X	118374789	PGRMC1	NM_006667	S_Shelf	chrX:118369862-118370973	Body				II			FALSE	FALSE	0.00372902	0.00077422	-0.0369165
cg22383888	3	27764816	EOMES	NM_005442	N_Shore	chr3:27765196-27765675	TSS1500	Unclassified_Cell_type_specific	CDMR		II	rs140686345	31	FALSE	FALSE	0.0013938	0.000777699	0.049621
cg24346733	8	146125713	ZNF250;ZNF250	NM_001109689;NM_021061	N_Shore	chr8:146126088-146128055	5'UTR;5'UTR	Promoter_Associated			II	rs2979078	14	FALSE	FALSE	0.00048635	0.000780781	-0.0213236
cg06740866	5	32303446	MTMR12	NM_001040446			Body			TRUE	II	rs76232562;rs371170906;rs538850303;rs149271473	35;7;6;2	FALSE	FALSE	0.000742731	0.00078085	0.0271809
cg22205276	18	60052372	TNFRSF11A	NM_003839	Island	chr18:60051869-60052387	3'UTR			TRUE	I	rs528975442;rs548628692;rs565455241	20;21;40	FALSE	FALSE	0.00168615	0.000784586	-0.0747586
cg08829299	11	288305	ATHL1	NM_025092	N_Shore	chr11:288847-289239	TSS1500		DMR		I			FALSE	FALSE	0.00476662	0.00078559	0.109697
cg00994717	10	102731539	SEMA4G	NM_017893	S_Shore	chr10:102729299-102729710	TSS1500				II	rs537322504;rs115480496	39;2	FALSE	FALSE	0.000481149	0.000786845	0.0247969
cg00657508	7	39772168	LOC349114	NR_026999	N_Shore	chr7:39772839-39773252	TSS1500				II	rs546605562	49	FALSE	FALSE	0.00208717	0.000789032	-0.0742059
cg08453458	4	187491428								TRUE	II	rs532590644;rs368770093	19;9	FALSE	FALSE	0.00142055	0.000792548	-0.156205
cg23371208	11	57408514	MIR130A	NR_029673			TSS200				II	rs540601149;rs561898579;rs529409300;rs544251791	10;18;19;45	FALSE	FALSE	0.000795416	0.000796435	0.047445
cg20740967	4	2252862	MXD4	NM_006454			Body				I	rs200877651;rs149607377;rs549784362;rs144352901;rs529233772;rs201554312;rs566160201	1;9;10;19;21;35;40	FALSE	FALSE	0.000647519	0.000798414	-0.00992814
cg11253592	11	95992166	MAML2	NM_032427			Body			TRUE	II	rs529330447;rs548016030	21;36	FALSE	FALSE	0.00120266	0.000808763	-0.0475204
cg17945004	17	58984873	BCAS3;BCAS3	NM_001099432;NM_017679			Body;Body			TRUE	II	rs192400614;rs537042609	10;17	FALSE	FALSE	0.00040643	0.000825251	0.0317555
cg01077267	5	102456664	GIN1	NM_017676	S_Shore	chr5:102455553-102455990	TSS1500				II			FALSE	FALSE	0.000363638	0.000830279	-0.0192523
cg09359103	1	154839909	KCNN3	NM_002249			Body	Unclassified			II			FALSE	FALSE	0.000801213	0.000832618	0.195786
cg13128531	X	119384384	ZBTB33	NM_006777	Island	chrX:119384369-119385058	TSS1500	Promoter_Associated			II			FALSE	FALSE	0.00834705	0.00083447	0.0354553
cg08345372	16	21289812	CRYM;CRYM	NM_001888;NM_001014444	Island	chr16:21289419-21289819	TSS200;5'UTR	Unclassified			I			FALSE	FALSE	0.0102709	0.000840466	0.0301991
cg11143131	5	131608246	PDLIM4;PDLIM4	NM_003687;NM_001131027	S_Shore	chr5:131607018-131607889	3'UTR;3'UTR	Unclassified			I	rs61672007	29	FALSE	FALSE	0.00141311	0.000841086	-0.0118261
cg18214436	12	120565257	GCN1L1	NM_006836			3'UTR			TRUE	II			FALSE	FALSE	0.000700632	0.000847002	0.0279534
cg06919392	4	3435449	RGS12;RGS12	NM_198229;NM_198227			Body;Body				I	rs554263631;rs574643806	22;50	FALSE	FALSE	0.00291174	0.000856454	-0.014739
cg26464892	20	55966440	RBM38;RBM38	NM_017495;NM_183425	Island	chr20:55966212-55966964	TSS200;TSS200				I	rs564131359;rs568922295;rs568188868;rs547633798	23;21;19;7	FALSE	FALSE	0.00146297	0.000865393	0.0389364
cg14993276	19	10397642	ICAM4;ICAM4;ICAM4	NM_001544;NM_022377;NM_001039132	Island	chr19:10397603-10398703	TSS200;TSS200;TSS200	Unclassified		TRUE	I	rs575619919;rs560026100;rs34660244;rs575066624	37;29;23;16	FALSE	FALSE	0.00265765	0.00087089	0.0229335
cg21823733	1	76782984	ST6GALNAC3;ST6GALNAC3	NM_152996;NM_001160011			Body;Body			TRUE	II	rs556356045;rs574440945;rs369069160	49;2;1	FALSE	FALSE	0.0017576	0.000872871	-0.0215574
cg07983453	12	132438617	EP400	NM_015409	S_Shelf	chr12:132434352-132435241	5'UTR				I			FALSE	FALSE	0.00177456	0.000881112	-0.0533843
cg01864699	6	122789987	SERINC1	NM_020755	N_Shelf	chr6:122792758-122793091	Body				II	rs543147568;rs556654675	26;13	FALSE	FALSE	0.00368089	0.000894261	-0.0592717
cg05658262	22	49061289	FAM19A5;FAM19A5	NM_015381;NM_001082967	N_Shelf	chr22:49063538-49063900	Body;Body				II	rs182168024;rs187118283;rs75828863	8;2;1	FALSE	FALSE	0.00295239	0.000898288	-0.0455267
cg12803004	1	53306727	ZYG11A	NM_001004339	N_Shore	chr1:53308294-53309262	TSS1500				II			FALSE	FALSE	0.000786905	0.00089917	0.0785428
cg13053396	12	7168545	C1S;C1S	NM_201442;NM_001734			5'UTR;5'UTR			TRUE	II	rs117785527	17	FALSE	FALSE	0.000517235	0.000901654	0.0789604
cg06833967	12	24681181	SOX5	NM_152989			5'UTR			TRUE	II	rs567422992;rs181512605	18;1	FALSE	FALSE	0.00195472	0.000906615	-0.0570243
cg11621586	10	70884670	VPS26A;VPS26A	NM_001035260;NM_004896	S_Shore	chr10:70883663-70884353	Body;Body				I	rs4746818	17	FALSE	FALSE	0.00297936	0.000914038	0.0114428
cg18656763	6	3849235	FAM50B	NM_012135	N_Shore	chr6:3849271-3851048	TSS1500	Promoter_Associated			I	rs561105977;rs113139286;rs546680511;rs566670935;rs188631053	17;23;36;37;42	FALSE	FALSE	0.000891638	0.000928985	-0.0586189
cg14689122	3	122809537	PDIA5;PDIA5	NM_006810;NR_028444			Body;Body			TRUE	II	rs551036927;rs143612203;rs530243086;rs546759621;rs147200178;rs9827310	0;1;2;15;22;46	FALSE	FALSE	0.000677613	0.000934059	0.0545397
cg05612066	2	3889246									I	rs2034729;rs568177516;rs535245419;rs190744778	47;30;22;2	FALSE	FALSE	0.00106428	0.000934069	-0.0525451
cg01306183	11	63057478	SLC22A10;SLC22A10	NM_001039752;NM_001039752			5'UTR;1stExon				I	rs556460293;rs72542455;rs545191042;rs149047192;rs571821225	5;14;18;35;49	FALSE	FALSE	0.00181688	0.000941227	-0.0665389
cg27041554	6	30068899			N_Shore	chr6:30069750-30070160					II			FALSE	FALSE	0.00184822	0.000953003	0.0388555
cg15988970	13	43597736	DNAJC15;DNAJC15	NM_013238;NM_013238	Island	chr13:43597504-43597856	5'UTR;1stExon	Promoter_Associated_Cell_type_specific			I	rs376008459;rs200034757;rs560121505;rs376822525;rs545778183;rs116395845;rs35918532	0;3;4;12;18;21;36	FALSE	FALSE	0.00107139	0.000953063	0.108413
cg15642534	1	7741065	CAMTA1	NM_015215	Island	chr1:7740143-7741117	Body	Unclassified			I			FALSE	FALSE	0.00193802	0.00096743	0.0119216
cg03522971	4	6537163									I	rs530731493;rs550457257;rs567464329	22;42;51	FALSE	FALSE	9.16248e-05	0.000984895	0.060224
cg16591423	2	131861510	PLEKHB2;PLEKHB2	NM_017958;NM_001100623	N_Shore	chr2:131862756-131863444	TSS1500;TSS1500				II	rs75477004;rs180866741	1;35	FALSE	FALSE	0.00284024	0.000985202	-0.0428102
cg27431781	2	179309384	PRKRA;MIR548N;PRKRA;PRKRA	NM_003690;NR_031666;NM_001139517;NM_001139518			Body;Body;Body;Body				II	rs142115054	9	FALSE	FALSE	0.0132727	0.000987498	-0.0287411
cg02129127	20	60635142	TAF4	NM_003185	N_Shelf	chr20:60638612-60638982	Body				II	rs554016973;rs565750859	0;17	FALSE	FALSE	0.000504481	0.000997227	0.0361747
cg02081701	2	139537197	NXPH2	NM_007226	N_Shore	chr2:139537692-139538650	Body		CDMR	TRUE	II	rs575932695;rs146984308;rs191761941	7;8;45	FALSE	FALSE	0.00448056	0.000997934	0.0557533

## Sheet: Brain-Blood Concordant
Concordantly methylated loci:
		Brain	Brain	Blood	Blood
Probeset ID	Comparison	p-value	Delta-beta	p-value	Delta-beta	CHR	MAPINFO	UCSC_REFGENE_NAME	UCSC_REFGENE_ACCESSION	RELATION_TO_UCSC_CPG_ISLAND	UCSC_CPG_ISLANDS_NAME	UCSC_REFGENE_GROUP	REGULATORY_FEATURE_GROUP	DMR	ENHANCER	INFINIUM_DESIGN_TYPE	SNP_ID	SNP_DISTANCE	MASK.general.JPT	MASK.snp5.JPT
cg09677945	OGC	1.73e-05	0.142668	9.55185e-06	0.100491	13	43597657	DNAJC15;DNAJC15	NM_013238;NM_013238	Island	chr13:43597504-43597856	5'UTR;1stExon	Promoter_Associated_Cell_type_specific			II	rs17553284	49	FALSE	FALSE
cg15988970	OGC	2.82e-05	0.191425	0.000953063	0.108413	13	43597736	DNAJC15;DNAJC15	NM_013238;NM_013238	Island	chr13:43597504-43597856	5'UTR;1stExon	Promoter_Associated_Cell_type_specific			I	rs376008459;rs200034757;rs560121505;rs376822525;rs545778183;rs116395845;rs35918532	0;3;4;12;18;21;36	FALSE	FALSE
Concordantly methylated loci with common SNPs in Japanese:
		Brain	Brain	Blood	Blood
Probeset ID	Comparison	p-value	Delta-beta	p-value	Delta-beta	CHR	MAPINFO	UCSC_REFGENE_NAME	UCSC_REFGENE_ACCESSION	RELATION_TO_UCSC_CPG_ISLAND	UCSC_CPG_ISLANDS_NAME	UCSC_REFGENE_GROUP	REGULATORY_FEATURE_GROUP	DMR	ENHANCER	INFINIUM_DESIGN_TYPE	SNP_ID	SNP_DISTANCE	MASK.general.JPT	MASK.snp5.JPT	SNP at CpG	snpRef	snpALT	JPT_AF
cg18075755	Plantation Work	0.000549	-0.55899	0.000327797	-0.713173	4	15429967	C1QTNF7;C1QTNF7;C1QTNF7	NM_031911;NM_001135170;NM_001135171			5'UTR;Body;5'UTR			TRUE	II	rs13116402;rs561294900	0;51	TRUE (SNP only)	TRUE	C	C	T	0.49519
cg00740510	OGC	0.000531	-0.428946	0.000912279	-0.437949	22	43811071	MPPED1	NM_001044370	S_Shelf	chr22:43807400-43808455	5'UTR		CDMR		II	rs12483886;rs572094066;rs12483875;rs557753216;rs141296746	0;1;6;9;35	TRUE (SNP only)	TRUE	C	C	A	0.64423
cg04395006	OGC	0.00078	-0.212343	0.000141388	-0.2291	16	4436902	CORO7	NM_024535			Body	Unclassified_Cell_type_specific		TRUE	II	rs565429006;rs191030943	46;1	TRUE (SNP only)	TRUE	G	G	A	0.01442
cg05608383	OGC	0.000463	-0.301389	0.000172105	-0.318375	13	114166135	TMCO3	NM_017905	S_Shore	chr13:114165218-114165462	Body				II	rs117368475;rs143457185;rs1967830;rs569836832	0;18;19;49	TRUE (SNP only)	TRUE	C	C	T	0.06731
cg18709904	OGC	0.000436	-0.21848	0.000925015	-0.221514	14	50474530	C14orf182	NM_001012706			TSS1500				II	rs116820185;rs571567941;rs2355655	42;2;1	TRUE (SNP only)	TRUE	G	G	A	0.12019
cg19182537	OGC	7.56e-05	0.0673329	0.000301942	0.0261838	13	43598038	DNAJC15	NM_013238	S_Shore	chr13:43597504-43597856	Body	Promoter_Associated_Cell_type_specific			II	rs2281780;rs183549824;rs17064039;rs2281781	45;34;33;1	TRUE (SNP only)	TRUE	G	G	T	0.09615
																					All these SNPs could cause an actual unmethylated allele
																					However, with the SNP at G of CpG, only wild allele methylation is measured (probe mismatch for SNP-allele)

## Sheet: Column Headings
Results from ANCOVA (columns Q-S)
p-value/beta(3/2 vs. 0)	Raw p-value from ANCOVA using beta-values (no multiple test correction)
Delta-beta(3/2 vs. 0)	Difference between the average beta-values that reflec DNA methylation levels in samples from different conditions
p-value/M(3/2 vs. 0)	Raw p-value from ANCOVA using M-values (no multiple test correction)
Infinium Methylation450K Manifest Column Headings (columns A-P)
Probeset ID	Unique identifier from the Illumina CG database.
CHR	Chromosome containing the CpG (Build 37).
MAPINFO	Chromosomal coordinates of the CpG (Build 37).
UCSC_REFGENE_NAME	Target gene name(s), from the UCSC database. *Note: multiple listings of the same gene name indicate splice variants.
UCSC_REFGENE_ACCESSION	The UCSC accession number(s) of the target transcript(s). Accession numbers are given in the same order as the target gene transcripts.
RELATION_TO_UCSC_CPG_ISLAND	The location of the CpG relative to the CpG island. Shore = 0–2 kb from island. Shelf = 2–4 kb from island. N = upstream (5’) of CpG island. S = downstream (3’) of CpG island.
UCSC_CPG_ISLANDS_NAME	Chromosomal coordinates of the CpG Island from UCSC.
UCSC_REFGENE_GROUP	Gene region feature category describing the CpG position, from UCSC. Features listed in the same order as the target gene transcripts.
REGULATORY_FEATURE_GROUP	Description of the regulatory feature referenced in “Regulatory_Feature_Name” as provided by the Methylation Consortium
DMR	Differentially methylated regions (experimentally determined). CDMR = Cancer-specific Differentially Methylated Region. RDMR = Reprogramming-specific Differentially Methylated Region
ENHANCER	Predicted enhancer elements as annotated in the original 450K design (determined by the ENCODE Consortium using informatics and the original 450K consortia members) are marked “True”.
INFINIUM_DESIGN_TYPE	Infinium I (2 probes/locus) or Infinium II (1 probe/locus).
SNP_ID	rsid(s) of SNP(s) located in the probe. *Note: multiple listings of SNP rsid are allowed. dbSNP 142.
SNP_DISTANCE	Distance of SNP(s) from query base of the probe. *Note: multiple listings of the distance values are associated with rsid.
Recommended ethnic specific probe masking scheme
MASK.general.JPT	Recommended general purpose masking for JPT merged from "MASK.sub30.copy", "MASK.mapping", "MASK.extBase", MASK.typeINextBaseSwitch and "MASK.snp5.GMAF1p".
MASK.snp5.JPT	Whether 5bp 3'-subsequence (including extension for typeII) overlap with any of the common SNPs in JPT from dbSNP (global MAF can be over 1%).
Masking info source:	Zhou W, Laird PW and Shen H: Comprehensive characterization, annotation and innovative use of Infinium DNA Methylation BeadChip probes.
	Nucleic Acids Research 2016
				Column #
				Probeset ID
				ADDRESSA_ID
				ADDRESSB_ID
				ALLELEA_PROBESEQ
				ALLELEB_PROBESEQ
				CHR
				CHROMOSOME_36
				COLOR_CHANNEL
				COORDINATE_36
				DHS
				DMR
				ENHANCER
				FORWARD_SEQUENCE
				GENOME_BUILD
				HMM_ISLAND
				ILMNID
				Index
				INFINIUM_DESIGN_TYPE
				MAPINFO
				METHYL27_LOCI
				NAME
				NEXT_BASE
				PHANTOM
				PROBE_SNPS
				PROBE_SNPS_10
				ProbeID_A
				ProbeID_B
				RANDOM_LOCI
				REGULATORY_FEATURE_GROUP
				REGULATORY_FEATURE_NAME
				RELATION_TO_UCSC_CPG_ISLAND
				SOURCESEQ
				STRAND
				TargetID
				UCSC_CPG_ISLANDS_NAME
				UCSC_REFGENE_ACCESSION
				UCSC_REFGENE_GROUP
				UCSC_REFGENE_NAME
				p-value(Coded Plant Exp 0,1,2,3)
				p-value(Age Draw/Autospsy)
				p-value(3 vs. 0)
				MeanRatio(3 vs. 0)
				FoldChange(3 vs. 0)
				Estimate(3 vs. 0)
				F(3 vs. 0)
				T(3 vs. 0)
				F(Coded Plant Exp 0,1,2,3)
				SS(Coded Plant Exp 0,1,2,3)
				F(Age Draw/Autospsy)
				SS(Age Draw/Autospsy)
				PartialCorr(Age Draw/Autospsy)
				SS(Error)
				F(Error)
				Column #
				Probeset ID
				ADDRESSA_ID
				ADDRESSB_ID
				ALLELEA_PROBESEQ
				ALLELEB_PROBESEQ
				CHR
				CHROMOSOME_36
				COLOR_CHANNEL
				COORDINATE_36
				DHS
				DMR
				ENHANCER
				FORWARD_SEQUENCE
				GENOME_BUILD
				HMM_ISLAND
				ILMNID
				Index
				INFINIUM_DESIGN_TYPE
				MAPINFO
				METHYL27_LOCI
				NAME
				NEXT_BASE
				PHANTOM
				PROBE_SNPS
				PROBE_SNPS_10
				ProbeID_A
				ProbeID_B
				RANDOM_LOCI
				REGULATORY_FEATURE_GROUP
				REGULATORY_FEATURE_NAME
				RELATION_TO_UCSC_CPG_ISLAND
				SOURCESEQ
				STRAND
				TargetID
				UCSC_CPG_ISLANDS_NAME
				UCSC_REFGENE_ACCESSION
				UCSC_REFGENE_GROUP
				UCSC_REFGENE_NAME
				p-value(Coded Plant Exp 0,1,2,3)
				p-value(Age Draw/Autospsy)
				p-value(3 vs. 0)
				MeanRatio(3 vs. 0)
				FoldChange(3 vs. 0)
				Estimate(3 vs. 0)
				F(3 vs. 0)
				T(3 vs. 0)
				F(Coded Plant Exp 0,1,2,3)
				SS(Coded Plant Exp 0,1,2,3)
				F(Age Draw/Autospsy)
				SS(Age Draw/Autospsy)
				PartialCorr(Age Draw/Autospsy)
				SS(Error)
				F(Error)
				Column #
				Probeset ID
				ADDRESSA_ID
				ADDRESSB_ID
				ALLELEA_PROBESEQ
				ALLELEB_PROBESEQ
				CHR
				CHROMOSOME_36
				COLOR_CHANNEL
				COORDINATE_36
				DHS
				DMR
				ENHANCER
				FORWARD_SEQUENCE
				GENOME_BUILD
				HMM_ISLAND
				ILMNID
				Index
				INFINIUM_DESIGN_TYPE
				MAPINFO
				METHYL27_LOCI
				NAME
				NEXT_BASE
				PHANTOM
				PROBE_SNPS
				PROBE_SNPS_10
				ProbeID_A
				ProbeID_B
				RANDOM_LOCI
				REGULATORY_FEATURE_GROUP
				REGULATORY_FEATURE_NAME
				RELATION_TO_UCSC_CPG_ISLAND
				SOURCESEQ
				STRAND
				TargetID
				UCSC_CPG_ISLANDS_NAME
				UCSC_REFGENE_ACCESSION
				UCSC_REFGENE_GROUP
				UCSC_REFGENE_NAME
				p-value(Coded Plant Exp 0,1,2,3)
				p-value(Age Draw/Autospsy)
				p-value(3 vs. 0)
				MeanRatio(3 vs. 0)
				FoldChange(3 vs. 0)
				Estimate(3 vs. 0)
				F(3 vs. 0)
				T(3 vs. 0)
				F(Coded Plant Exp 0,1,2,3)
				SS(Coded Plant Exp 0,1,2,3)
				F(Age Draw/Autospsy)
				SS(Age Draw/Autospsy)
				PartialCorr(Age Draw/Autospsy)
				SS(Error)
				F(Error)
				Column #
				Probeset ID
				ADDRESSA_ID
				ADDRESSB_ID
				ALLELEA_PROBESEQ
				ALLELEB_PROBESEQ
				CHR
				CHROMOSOME_36
				COLOR_CHANNEL
				COORDINATE_36
				DHS
				DMR
				ENHANCER
				FORWARD_SEQUENCE
				GENOME_BUILD
				HMM_ISLAND
				ILMNID
				Index
				INFINIUM_DESIGN_TYPE
				MAPINFO
				METHYL27_LOCI
				NAME
				NEXT_BASE
				PHANTOM
				PROBE_SNPS
				PROBE_SNPS_10
				ProbeID_A
				ProbeID_B
				RANDOM_LOCI
				REGULATORY_FEATURE_GROUP
				REGULATORY_FEATURE_NAME
				RELATION_TO_UCSC_CPG_ISLAND
				SOURCESEQ
				STRAND
				TargetID
				UCSC_CPG_ISLANDS_NAME
				UCSC_REFGENE_ACCESSION
				UCSC_REFGENE_GROUP
				UCSC_REFGENE_NAME
				p-value(Coded Plant Exp 0,1,2,3)
				p-value(Age Draw/Autospsy)
				p-value(3 vs. 0)
				MeanRatio(3 vs. 0)
				FoldChange(3 vs. 0)
				Estimate(3 vs. 0)
				F(3 vs. 0)
				T(3 vs. 0)
				F(Coded Plant Exp 0,1,2,3)
				SS(Coded Plant Exp 0,1,2,3)
				F(Age Draw/Autospsy)
				SS(Age Draw/Autospsy)
				PartialCorr(Age Draw/Autospsy)
				SS(Error)
				F(Error)
				Column #
				Probeset ID
				ADDRESSA_ID
				ADDRESSB_ID
				ALLELEA_PROBESEQ
				ALLELEB_PROBESEQ
				CHR
				CHROMOSOME_36
				COLOR_CHANNEL
				COORDINATE_36
				DHS
				DMR
				ENHANCER
				FORWARD_SEQUENCE
				GENOME_BUILD
				HMM_ISLAND
				ILMNID
				Index
				INFINIUM_DESIGN_TYPE
				MAPINFO
				METHYL27_LOCI
				NAME
				NEXT_BASE
				PHANTOM
				PROBE_SNPS
				PROBE_SNPS_10
				ProbeID_A
				ProbeID_B
				RANDOM_LOCI
				REGULATORY_FEATURE_GROUP
				REGULATORY_FEATURE_NAME
				RELATION_TO_UCSC_CPG_ISLAND
				SOURCESEQ
				STRAND
				TargetID
				UCSC_CPG_ISLANDS_NAME
				UCSC_REFGENE_ACCESSION
				UCSC_REFGENE_GROUP
				UCSC_REFGENE_NAME
				p-value(Coded Plant Exp 0,1,2,3)
				p-value(Age Draw/Autospsy)
				p-value(3 vs. 0)
				MeanRatio(3 vs. 0)
				FoldChange(3 vs. 0)
				Estimate(3 vs. 0)
				F(3 vs. 0)
				T(3 vs. 0)
				F(Coded Plant Exp 0,1,2,3)
				SS(Coded Plant Exp 0,1,2,3)
				F(Age Draw/Autospsy)
				SS(Age Draw/Autospsy)
				PartialCorr(Age Draw/Autospsy)
				SS(Error)
				F(Error)
				Column #
				Probeset ID
				ADDRESSA_ID
				ADDRESSB_ID
				ALLELEA_PROBESEQ
				ALLELEB_PROBESEQ
				CHR
				CHROMOSOME_36
				COLOR_CHANNEL
				COORDINATE_36
				DHS
				DMR
				ENHANCER
				FORWARD_SEQUENCE
				GENOME_BUILD
				HMM_ISLAND
				ILMNID
				Index
				INFINIUM_DESIGN_TYPE
				MAPINFO
				METHYL27_LOCI
				NAME
				NEXT_BASE
				PHANTOM
				PROBE_SNPS
				PROBE_SNPS_10
				ProbeID_A
				ProbeID_B
				RANDOM_LOCI
				REGULATORY_FEATURE_GROUP
				REGULATORY_FEATURE_NAME
				RELATION_TO_UCSC_CPG_ISLAND
				SOURCESEQ
				STRAND
				TargetID
				UCSC_CPG_ISLANDS_NAME
				UCSC_REFGENE_ACCESSION
				UCSC_REFGENE_GROUP
				UCSC_REFGENE_NAME
				p-value(Coded Plant Exp 0,1,2,3)
				p-value(Age Draw/Autospsy)
				p-value(3 vs. 0)
				MeanRatio(3 vs. 0)
				FoldChange(3 vs. 0)
				Estimate(3 vs. 0)
				F(3 vs. 0)
				T(3 vs. 0)
				F(Coded Plant Exp 0,1,2,3)
				SS(Coded Plant Exp 0,1,2,3)
				F(Age Draw/Autospsy)
				SS(Age Draw/Autospsy)
				PartialCorr(Age Draw/Autospsy)
				SS(Error)
				F(Error)
				Column #
				Probeset ID
				ADDRESSA_ID
				ADDRESSB_ID
				ALLELEA_PROBESEQ
				ALLELEB_PROBESEQ
				CHR
				CHROMOSOME_36
				COLOR_CHANNEL
				COORDINATE_36
				DHS
				DMR
				ENHANCER
				FORWARD_SEQUENCE
				GENOME_BUILD
				HMM_ISLAND
				ILMNID
				Index
				INFINIUM_DESIGN_TYPE
				MAPINFO
				METHYL27_LOCI
				NAME
				NEXT_BASE
				PHANTOM
				PROBE_SNPS
				PROBE_SNPS_10
				ProbeID_A
				ProbeID_B
				RANDOM_LOCI
				REGULATORY_FEATURE_GROUP
				REGULATORY_FEATURE_NAME
				RELATION_TO_UCSC_CPG_ISLAND
				SOURCESEQ
				STRAND
				TargetID
				UCSC_CPG_ISLANDS_NAME
				UCSC_REFGENE_ACCESSION
				UCSC_REFGENE_GROUP
				UCSC_REFGENE_NAME
				p-value(Coded Plant Exp 0,1,2,3)
				p-value(Age Draw/Autospsy)
				p-value(3 vs. 0)
				MeanRatio(3 vs. 0)
				FoldChange(3 vs. 0)
				Estimate(3 vs. 0)
				F(3 vs. 0)
				T(3 vs. 0)
				F(Coded Plant Exp 0,1,2,3)
				SS(Coded Plant Exp 0,1,2,3)
				F(Age Draw/Autospsy)
				SS(Age Draw/Autospsy)
				PartialCorr(Age Draw/Autospsy)
				SS(Error)
				F(Error)
				Column #
				Probeset ID
				ADDRESSA_ID
				ADDRESSB_ID
				ALLELEA_PROBESEQ
				ALLELEB_PROBESEQ
				CHR
				CHROMOSOME_36
				COLOR_CHANNEL
				COORDINATE_36
				DHS
				DMR
				ENHANCER
				FORWARD_SEQUENCE
				GENOME_BUILD
				HMM_ISLAND
				ILMNID
				Index
				INFINIUM_DESIGN_TYPE
				MAPINFO
				METHYL27_LOCI
				NAME
				NEXT_BASE
				PHANTOM
				PROBE_SNPS
				PROBE_SNPS_10
				ProbeID_A
				ProbeID_B
				RANDOM_LOCI
				REGULATORY_FEATURE_GROUP
				REGULATORY_FEATURE_NAME
				RELATION_TO_UCSC_CPG_ISLAND
				SOURCESEQ
				STRAND
				TargetID
				UCSC_CPG_ISLANDS_NAME
				UCSC_REFGENE_ACCESSION
				UCSC_REFGENE_GROUP
				UCSC_REFGENE_NAME
				p-value(Coded Plant Exp 0,1,2,3)
				p-value(Age Draw/Autospsy)
				p-value(3 vs. 0)
				MeanRatio(3 vs. 0)
				FoldChange(3 vs. 0)
				Estimate(3 vs. 0)
				F(3 vs. 0)
				T(3 vs. 0)
				F(Coded Plant Exp 0,1,2,3)
				SS(Coded Plant Exp 0,1,2,3)
				F(Age Draw/Autospsy)
				SS(Age Draw/Autospsy)
				PartialCorr(Age Draw/Autospsy)
				SS(Error)
				F(Error)
				Column #
				Probeset ID
				ADDRESSA_ID
				ADDRESSB_ID
				ALLELEA_PROBESEQ
				ALLELEB_PROBESEQ
				CHR
				CHROMOSOME_36
				COLOR_CHANNEL
				COORDINATE_36
				DHS
				DMR
				ENHANCER
				FORWARD_SEQUENCE
				GENOME_BUILD
				HMM_ISLAND
				ILMNID
				Index
				INFINIUM_DESIGN_TYPE
				MAPINFO
				METHYL27_LOCI
				NAME
				NEXT_BASE
				PHANTOM
				PROBE_SNPS
				PROBE_SNPS_10
				ProbeID_A
				ProbeID_B
				RANDOM_LOCI
				REGULATORY_FEATURE_GROUP
				REGULATORY_FEATURE_NAME
				RELATION_TO_UCSC_CPG_ISLAND
				SOURCESEQ
				STRAND
				TargetID
				UCSC_CPG_ISLANDS_NAME
				UCSC_REFGENE_ACCESSION
				UCSC_REFGENE_GROUP
				UCSC_REFGENE_NAME
				p-value(Coded Plant Exp 0,1,2,3)
				p-value(Age Draw/Autospsy)
				p-value(3 vs. 0)
				MeanRatio(3 vs. 0)
				FoldChange(3 vs. 0)
				Estimate(3 vs. 0)
				F(3 vs. 0)
				T(3 vs. 0)
				F(Coded Plant Exp 0,1,2,3)
				SS(Coded Plant Exp 0,1,2,3)
				F(Age Draw/Autospsy)
				SS(Age Draw/Autospsy)
				PartialCorr(Age Draw/Autospsy)
				SS(Error)
				F(Error)
				Column #
				Probeset ID
				ADDRESSA_ID
				ADDRESSB_ID
				ALLELEA_PROBESEQ
				ALLELEB_PROBESEQ
				CHR
				CHROMOSOME_36
				COLOR_CHANNEL
				COORDINATE_36
				DHS
				DMR
				ENHANCER
				FORWARD_SEQUENCE
				GENOME_BUILD
				HMM_ISLAND
				ILMNID
				Index
				INFINIUM_DESIGN_TYPE
				MAPINFO
				METHYL27_LOCI
				NAME
				NEXT_BASE
				PHANTOM
				PROBE_SNPS
				PROBE_SNPS_10
				ProbeID_A
				ProbeID_B
				RANDOM_LOCI
				REGULATORY_FEATURE_GROUP
				REGULATORY_FEATURE_NAME
				RELATION_TO_UCSC_CPG_ISLAND
				SOURCESEQ
				STRAND
				TargetID
				UCSC_CPG_ISLANDS_NAME
				UCSC_REFGENE_ACCESSION
				UCSC_REFGENE_GROUP
				UCSC_REFGENE_NAME
				p-value(Coded Plant Exp 0,1,2,3)
				p-value(Age Draw/Autospsy)
				p-value(3 vs. 0)
				MeanRatio(3 vs. 0)
				FoldChange(3 vs. 0)
				Estimate(3 vs. 0)
				F(3 vs. 0)
				T(3 vs. 0)
				F(Coded Plant Exp 0,1,2,3)
				SS(Coded Plant Exp 0,1,2,3)
				F(Age Draw/Autospsy)
				SS(Age Draw/Autospsy)
				PartialCorr(Age Draw/Autospsy)
				SS(Error)
				F(Error)
				Column #
				Probeset ID
				ADDRESSA_ID
				ADDRESSB_ID
				ALLELEA_PROBESEQ
				ALLELEB_PROBESEQ
				CHR
				CHROMOSOME_36
				COLOR_CHANNEL
				COORDINATE_36
				DHS
				DMR
				ENHANCER
				FORWARD_SEQUENCE
				GENOME_BUILD
				HMM_ISLAND
				ILMNID
				Index
				INFINIUM_DESIGN_TYPE
				MAPINFO
				METHYL27_LOCI
				NAME
				NEXT_BASE
				PHANTOM
				PROBE_SNPS
				PROBE_SNPS_10
				ProbeID_A
				ProbeID_B
				RANDOM_LOCI
				REGULATORY_FEATURE_GROUP
				REGULATORY_FEATURE_NAME
				RELATION_TO_UCSC_CPG_ISLAND
				SOURCESEQ
				STRAND
				TargetID
				UCSC_CPG_ISLANDS_NAME
				UCSC_REFGENE_ACCESSION
				UCSC_REFGENE_GROUP
				UCSC_REFGENE_NAME
				p-value(Coded Plant Exp 0,1,2,3)
				p-value(Age Draw/Autospsy)
				p-value(3 vs. 0)
				MeanRatio(3 vs. 0)
				FoldChange(3 vs. 0)
				Estimate(3 vs. 0)
				F(3 vs. 0)
				T(3 vs. 0)
				F(Coded Plant Exp 0,1,2,3)
				SS(Coded Plant Exp 0,1,2,3)
				F(Age Draw/Autospsy)
				SS(Age Draw/Autospsy)
				PartialCorr(Age Draw/Autospsy)
				SS(Error)
				F(Error)
				Column #
				Probeset ID
				ADDRESSA_ID
				ADDRESSB_ID
				ALLELEA_PROBESEQ
				ALLELEB_PROBESEQ
				CHR
				CHROMOSOME_36
				COLOR_CHANNEL
				COORDINATE_36
				DHS
				DMR
				ENHANCER
				FORWARD_SEQUENCE
				GENOME_BUILD
				HMM_ISLAND
				ILMNID
				Index
				INFINIUM_DESIGN_TYPE
				MAPINFO
				METHYL27_LOCI
				NAME
				NEXT_BASE
				PHANTOM
				PROBE_SNPS
				PROBE_SNPS_10
				ProbeID_A
				ProbeID_B
				RANDOM_LOCI
				REGULATORY_FEATURE_GROUP
				REGULATORY_FEATURE_NAME
				RELATION_TO_UCSC_CPG_ISLAND
				SOURCESEQ
				STRAND
				TargetID
				UCSC_CPG_ISLANDS_NAME
				UCSC_REFGENE_ACCESSION
				UCSC_REFGENE_GROUP
				UCSC_REFGENE_NAME
				p-value(Coded Plant Exp 0,1,2,3)
				p-value(Age Draw/Autospsy)
				p-value(3 vs. 0)
				MeanRatio(3 vs. 0)
				FoldChange(3 vs. 0)
				Estimate(3 vs. 0)
				F(3 vs. 0)
				T(3 vs. 0)
				F(Coded Plant Exp 0,1,2,3)
				SS(Coded Plant Exp 0,1,2,3)
				F(Age Draw/Autospsy)
				SS(Age Draw/Autospsy)
				PartialCorr(Age Draw/Autospsy)
				SS(Error)
				F(Error)
				Column #
				Probeset ID
				ADDRESSA_ID
				ADDRESSB_ID
				ALLELEA_PROBESEQ
				ALLELEB_PROBESEQ
				CHR
				CHROMOSOME_36
				COLOR_CHANNEL
				COORDINATE_36
				DHS
				DMR
				ENHANCER
				FORWARD_SEQUENCE
				GENOME_BUILD
				HMM_ISLAND
				ILMNID
				Index
				INFINIUM_DESIGN_TYPE
				MAPINFO
				METHYL27_LOCI
				NAME
				NEXT_BASE
				PHANTOM
				PROBE_SNPS
				PROBE_SNPS_10
				ProbeID_A
				ProbeID_B
				RANDOM_LOCI
				REGULATORY_FEATURE_GROUP
				REGULATORY_FEATURE_NAME
				RELATION_TO_UCSC_CPG_ISLAND
				SOURCESEQ
				STRAND
				TargetID
				UCSC_CPG_ISLANDS_NAME
				UCSC_REFGENE_ACCESSION
				UCSC_REFGENE_GROUP
				UCSC_REFGENE_NAME
				p-value(Coded Plant Exp 0,1,2,3)
				p-value(Age Draw/Autospsy)
				p-value(3 vs. 0)
				MeanRatio(3 vs. 0)
				FoldChange(3 vs. 0)
				Estimate(3 vs. 0)
				F(3 vs. 0)
				T(3 vs. 0)
				F(Coded Plant Exp 0,1,2,3)
				SS(Coded Plant Exp 0,1,2,3)
				F(Age Draw/Autospsy)
				SS(Age Draw/Autospsy)
				PartialCorr(Age Draw/Autospsy)
				SS(Error)
				F(Error)
				Column #
				Probeset ID
				ADDRESSA_ID
				ADDRESSB_ID
				ALLELEA_PROBESEQ
				ALLELEB_PROBESEQ
				CHR
				CHROMOSOME_36
				COLOR_CHANNEL
				COORDINATE_36
				DHS
				DMR
				ENHANCER
				FORWARD_SEQUENCE
				GENOME_BUILD
				HMM_ISLAND
				ILMNID
				Index
				INFINIUM_DESIGN_TYPE
				MAPINFO
				METHYL27_LOCI
				NAME
				NEXT_BASE
				PHANTOM
				PROBE_SNPS
				PROBE_SNPS_10
				ProbeID_A
				ProbeID_B
				RANDOM_LOCI
				REGULATORY_FEATURE_GROUP
				REGULATORY_FEATURE_NAME
				RELATION_TO_UCSC_CPG_ISLAND
				SOURCESEQ
				STRAND
				TargetID
				UCSC_CPG_ISLANDS_NAME
				UCSC_REFGENE_ACCESSION
				UCSC_REFGENE_GROUP
				UCSC_REFGENE_NAME
				p-value(Coded Plant Exp 0,1,2,3)
				p-value(Age Draw/Autospsy)
				p-value(3 vs. 0)
				MeanRatio(3 vs. 0)
				FoldChange(3 vs. 0)
				Estimate(3 vs. 0)
				F(3 vs. 0)
				T(3 vs. 0)
				F(Coded Plant Exp 0,1,2,3)
				SS(Coded Plant Exp 0,1,2,3)
				F(Age Draw/Autospsy)
				SS(Age Draw/Autospsy)
				PartialCorr(Age Draw/Autospsy)
				SS(Error)
				F(Error)
				Column #
				Probeset ID
				ADDRESSA_ID
				ADDRESSB_ID
				ALLELEA_PROBESEQ
				ALLELEB_PROBESEQ
				CHR
				CHROMOSOME_36
				COLOR_CHANNEL
				COORDINATE_36
				DHS
				DMR
				ENHANCER
				FORWARD_SEQUENCE
				GENOME_BUILD
				HMM_ISLAND
				ILMNID
				Index
				INFINIUM_DESIGN_TYPE
				MAPINFO
				METHYL27_LOCI
				NAME
				NEXT_BASE
				PHANTOM
				PROBE_SNPS
				PROBE_SNPS_10
				ProbeID_A
				ProbeID_B
				RANDOM_LOCI
				REGULATORY_FEATURE_GROUP
				REGULATORY_FEATURE_NAME
				RELATION_TO_UCSC_CPG_ISLAND
				SOURCESEQ
				STRAND
				TargetID
				UCSC_CPG_ISLANDS_NAME
				UCSC_REFGENE_ACCESSION
				UCSC_REFGENE_GROUP
				UCSC_REFGENE_NAME
				p-value(Coded Plant Exp 0,1,2,3)
				p-value(Age Draw/Autospsy)
				p-value(3 vs. 0)
				MeanRatio(3 vs. 0)
				FoldChange(3 vs. 0)
				Estimate(3 vs. 0)
				F(3 vs. 0)
				T(3 vs. 0)
				F(Coded Plant Exp 0,1,2,3)
				SS(Coded Plant Exp 0,1,2,3)
				F(Age Draw/Autospsy)
				SS(Age Draw/Autospsy)
				PartialCorr(Age Draw/Autospsy)
				SS(Error)
				F(Error)
				Column #
				Probeset ID
				ADDRESSA_ID
				ADDRESSB_ID
				ALLELEA_PROBESEQ
				ALLELEB_PROBESEQ
				CHR
				CHROMOSOME_36
				COLOR_CHANNEL
				COORDINATE_36
				DHS
				DMR
				ENHANCER
				FORWARD_SEQUENCE
				GENOME_BUILD
				HMM_ISLAND
				ILMNID
				Index
				INFINIUM_DESIGN_TYPE
				MAPINFO
				METHYL27_LOCI
				NAME
				NEXT_BASE
				PHANTOM
				PROBE_SNPS
				PROBE_SNPS_10
				ProbeID_A
				ProbeID_B
				RANDOM_LOCI
				REGULATORY_FEATURE_GROUP
				REGULATORY_FEATURE_NAME
				RELATION_TO_UCSC_CPG_ISLAND
				SOURCESEQ
				STRAND
				TargetID
				UCSC_CPG_ISLANDS_NAME
				UCSC_REFGENE_ACCESSION
				UCSC_REFGENE_GROUP
				UCSC_REFGENE_NAME
				p-value(Coded Plant Exp 0,1,2,3)
				p-value(Age Draw/Autospsy)
				p-value(3 vs. 0)
				MeanRatio(3 vs. 0)
				FoldChange(3 vs. 0)
				Estimate(3 vs. 0)
				F(3 vs. 0)
				T(3 vs. 0)
				F(Coded Plant Exp 0,1,2,3)
				SS(Coded Plant Exp 0,1,2,3)
				F(Age Draw/Autospsy)
				SS(Age Draw/Autospsy)
				PartialCorr(Age Draw/Autospsy)
				SS(Error)
				F(Error)
				Column #
				Probeset ID
				ADDRESSA_ID
				ADDRESSB_ID
				ALLELEA_PROBESEQ
				ALLELEB_PROBESEQ
				CHR
				CHROMOSOME_36
				COLOR_CHANNEL
				COORDINATE_36
				DHS
				DMR
				ENHANCER
				FORWARD_SEQUENCE
				GENOME_BUILD
				HMM_ISLAND
				ILMNID
				Index
				INFINIUM_DESIGN_TYPE
				MAPINFO
				METHYL27_LOCI
				NAME
				NEXT_BASE
				PHANTOM
				PROBE_SNPS
				PROBE_SNPS_10
				ProbeID_A
				ProbeID_B
				RANDOM_LOCI
				REGULATORY_FEATURE_GROUP
				REGULATORY_FEATURE_NAME
				RELATION_TO_UCSC_CPG_ISLAND
				SOURCESEQ
				STRAND
				TargetID
				UCSC_CPG_ISLANDS_NAME
				UCSC_REFGENE_ACCESSION
				UCSC_REFGENE_GROUP
				UCSC_REFGENE_NAME
				p-value(Coded Plant Exp 0,1,2,3)
				p-value(Age Draw/Autospsy)
				p-value(3 vs. 0)
				MeanRatio(3 vs. 0)
				FoldChange(3 vs. 0)
				Estimate(3 vs. 0)
				F(3 vs. 0)
				T(3 vs. 0)
				F(Coded Plant Exp 0,1,2,3)
				SS(Coded Plant Exp 0,1,2,3)
				F(Age Draw/Autospsy)
				SS(Age Draw/Autospsy)
				PartialCorr(Age Draw/Autospsy)
				SS(Error)
				F(Error)
				Column #
				Probeset ID
				ADDRESSA_ID
				ADDRESSB_ID
				ALLELEA_PROBESEQ
				ALLELEB_PROBESEQ
				CHR
				CHROMOSOME_36
				COLOR_CHANNEL
				COORDINATE_36
				DHS
				DMR
				ENHANCER
				FORWARD_SEQUENCE
				GENOME_BUILD
				HMM_ISLAND
				ILMNID
				Index
				INFINIUM_DESIGN_TYPE
				MAPINFO
				METHYL27_LOCI
				NAME
				NEXT_BASE
				PHANTOM
				PROBE_SNPS
				PROBE_SNPS_10
				ProbeID_A
				ProbeID_B
				RANDOM_LOCI
				REGULATORY_FEATURE_GROUP
				REGULATORY_FEATURE_NAME
				RELATION_TO_UCSC_CPG_ISLAND
				SOURCESEQ
				STRAND
				TargetID
				UCSC_CPG_ISLANDS_NAME
				UCSC_REFGENE_ACCESSION
				UCSC_REFGENE_GROUP
				UCSC_REFGENE_NAME
				p-value(Coded Plant Exp 0,1,2,3)
				p-value(Age Draw/Autospsy)
				p-value(3 vs. 0)
				MeanRatio(3 vs. 0)
				FoldChange(3 vs. 0)
				Estimate(3 vs. 0)
				F(3 vs. 0)
				T(3 vs. 0)
				F(Coded Plant Exp 0,1,2,3)
				SS(Coded Plant Exp 0,1,2,3)
				F(Age Draw/Autospsy)
				SS(Age Draw/Autospsy)
				PartialCorr(Age Draw/Autospsy)
				SS(Error)
				F(Error)
				Column #
				Probeset ID
				ADDRESSA_ID
				ADDRESSB_ID
				ALLELEA_PROBESEQ
				ALLELEB_PROBESEQ
				CHR
				CHROMOSOME_36
				COLOR_CHANNEL
				COORDINATE_36
				DHS
				DMR
				ENHANCER
				FORWARD_SEQUENCE
				GENOME_BUILD
				HMM_ISLAND
				ILMNID
				Index
				INFINIUM_DESIGN_TYPE
				MAPINFO
				METHYL27_LOCI
				NAME
				NEXT_BASE
				PHANTOM
				PROBE_SNPS
				PROBE_SNPS_10
				ProbeID_A
				ProbeID_B
				RANDOM_LOCI
				REGULATORY_FEATURE_GROUP
				REGULATORY_FEATURE_NAME
				RELATION_TO_UCSC_CPG_ISLAND
				SOURCESEQ
				STRAND
				TargetID
				UCSC_CPG_ISLANDS_NAME
				UCSC_REFGENE_ACCESSION
				UCSC_REFGENE_GROUP
				UCSC_REFGENE_NAME
				p-value(Coded Plant Exp 0,1,2,3)
				p-value(Age Draw/Autospsy)
				p-value(3 vs. 0)
				MeanRatio(3 vs. 0)
				FoldChange(3 vs. 0)
				Estimate(3 vs. 0)
				F(3 vs. 0)
				T(3 vs. 0)
				F(Coded Plant Exp 0,1,2,3)
				SS(Coded Plant Exp 0,1,2,3)
				F(Age Draw/Autospsy)
				SS(Age Draw/Autospsy)
				PartialCorr(Age Draw/Autospsy)
				SS(Error)
				F(Error)
				Column #
				Probeset ID
				ADDRESSA_ID
				ADDRESSB_ID
				ALLELEA_PROBESEQ
				ALLELEB_PROBESEQ
				CHR
				CHROMOSOME_36
				COLOR_CHANNEL
				COORDINATE_36
				DHS
				DMR
				ENHANCER
				FORWARD_SEQUENCE
				GENOME_BUILD
				HMM_ISLAND
				ILMNID
				Index
				INFINIUM_DESIGN_TYPE
				MAPINFO
				METHYL27_LOCI
				NAME
				NEXT_BASE
				PHANTOM
				PROBE_SNPS
				PROBE_SNPS_10
				ProbeID_A
				ProbeID_B
				RANDOM_LOCI
				REGULATORY_FEATURE_GROUP
				REGULATORY_FEATURE_NAME
				RELATION_TO_UCSC_CPG_ISLAND
				SOURCESEQ
				STRAND
				TargetID
				UCSC_CPG_ISLANDS_NAME
				UCSC_REFGENE_ACCESSION
				UCSC_REFGENE_GROUP
				UCSC_REFGENE_NAME
				p-value(Coded Plant Exp 0,1,2,3)
				p-value(Age Draw/Autospsy)
				p-value(3 vs. 0)
				MeanRatio(3 vs. 0)
				FoldChange(3 vs. 0)
				Estimate(3 vs. 0)
				F(3 vs. 0)
				T(3 vs. 0)
				F(Coded Plant Exp 0,1,2,3)
				SS(Coded Plant Exp 0,1,2,3)
				F(Age Draw/Autospsy)
				SS(Age Draw/Autospsy)
				PartialCorr(Age Draw/Autospsy)
				SS(Error)
				F(Error)
				Column #
				Probeset ID
				ADDRESSA_ID
				ADDRESSB_ID
				ALLELEA_PROBESEQ
				ALLELEB_PROBESEQ
				CHR
				CHROMOSOME_36
				COLOR_CHANNEL
				COORDINATE_36
				DHS
				DMR
				ENHANCER
				FORWARD_SEQUENCE
				GENOME_BUILD
				HMM_ISLAND
				ILMNID
				Index
				INFINIUM_DESIGN_TYPE
				MAPINFO
				METHYL27_LOCI
				NAME
				NEXT_BASE
				PHANTOM
				PROBE_SNPS
				PROBE_SNPS_10
				ProbeID_A
				ProbeID_B
				RANDOM_LOCI
				REGULATORY_FEATURE_GROUP
				REGULATORY_FEATURE_NAME
				RELATION_TO_UCSC_CPG_ISLAND
				SOURCESEQ
				STRAND
				TargetID
				UCSC_CPG_ISLANDS_NAME
				UCSC_REFGENE_ACCESSION
				UCSC_REFGENE_GROUP
				UCSC_REFGENE_NAME
				p-value(Coded Plant Exp 0,1,2,3)
				p-value(Age Draw/Autospsy)
				p-value(3 vs. 0)
				MeanRatio(3 vs. 0)
				FoldChange(3 vs. 0)
				Estimate(3 vs. 0)
				F(3 vs. 0)
				T(3 vs. 0)
				F(Coded Plant Exp 0,1,2,3)
				SS(Coded Plant Exp 0,1,2,3)
				F(Age Draw/Autospsy)
				SS(Age Draw/Autospsy)
				PartialCorr(Age Draw/Autospsy)
				SS(Error)
				F(Error)
				Column #
				Probeset ID
				ADDRESSA_ID
				ADDRESSB_ID
				ALLELEA_PROBESEQ
				ALLELEB_PROBESEQ
				CHR
				CHROMOSOME_36
				COLOR_CHANNEL
				COORDINATE_36
				DHS
				DMR
				ENHANCER
				FORWARD_SEQUENCE
				GENOME_BUILD
				HMM_ISLAND
				ILMNID
				Index
				INFINIUM_DESIGN_TYPE
				MAPINFO
				METHYL27_LOCI
				NAME
				NEXT_BASE
				PHANTOM
				PROBE_SNPS
				PROBE_SNPS_10
				ProbeID_A
				ProbeID_B
				RANDOM_LOCI
				REGULATORY_FEATURE_GROUP
				REGULATORY_FEATURE_NAME
				RELATION_TO_UCSC_CPG_ISLAND
				SOURCESEQ
				STRAND
				TargetID
				UCSC_CPG_ISLANDS_NAME
				UCSC_REFGENE_ACCESSION
				UCSC_REFGENE_GROUP
				UCSC_REFGENE_NAME
				p-value(Coded Plant Exp 0,1,2,3)
				p-value(Age Draw/Autospsy)
				p-value(3 vs. 0)
				MeanRatio(3 vs. 0)
				FoldChange(3 vs. 0)
				Estimate(3 vs. 0)
				F(3 vs. 0)
				T(3 vs. 0)
				F(Coded Plant Exp 0,1,2,3)
				SS(Coded Plant Exp 0,1,2,3)
				F(Age Draw/Autospsy)
				SS(Age Draw/Autospsy)
				PartialCorr(Age Draw/Autospsy)
				SS(Error)
				F(Error)
				Column #
				Probeset ID
				ADDRESSA_ID
				ADDRESSB_ID
				ALLELEA_PROBESEQ
				ALLELEB_PROBESEQ
				CHR
				CHROMOSOME_36
				COLOR_CHANNEL
				COORDINATE_36
				DHS
				DMR
				ENHANCER
				FORWARD_SEQUENCE
				GENOME_BUILD
				HMM_ISLAND
				ILMNID
				Index
				INFINIUM_DESIGN_TYPE
				MAPINFO
				METHYL27_LOCI
				NAME
				NEXT_BASE
				PHANTOM
				PROBE_SNPS
				PROBE_SNPS_10
				ProbeID_A
				ProbeID_B
				RANDOM_LOCI
				REGULATORY_FEATURE_GROUP
				REGULATORY_FEATURE_NAME
				RELATION_TO_UCSC_CPG_ISLAND
				SOURCESEQ
				STRAND
				TargetID
				UCSC_CPG_ISLANDS_NAME
				UCSC_REFGENE_ACCESSION
				UCSC_REFGENE_GROUP
				UCSC_REFGENE_NAME
				p-value(Coded Plant Exp 0,1,2,3)
				p-value(Age Draw/Autospsy)
				p-value(3 vs. 0)
				MeanRatio(3 vs. 0)
				FoldChange(3 vs. 0)
				Estimate(3 vs. 0)
				F(3 vs. 0)
				T(3 vs. 0)
				F(Coded Plant Exp 0,1,2,3)
				SS(Coded Plant Exp 0,1,2,3)
				F(Age Draw/Autospsy)
				SS(Age Draw/Autospsy)
				PartialCorr(Age Draw/Autospsy)
				SS(Error)
				F(Error)
				Column #
				Probeset ID
				ADDRESSA_ID
				ADDRESSB_ID
				ALLELEA_PROBESEQ
				ALLELEB_PROBESEQ
				CHR
				CHROMOSOME_36
				COLOR_CHANNEL
				COORDINATE_36
				DHS
				DMR
				ENHANCER
				FORWARD_SEQUENCE
				GENOME_BUILD
				HMM_ISLAND
				ILMNID
				Index
				INFINIUM_DESIGN_TYPE
				MAPINFO
				METHYL27_LOCI
				NAME
				NEXT_BASE
				PHANTOM
				PROBE_SNPS
				PROBE_SNPS_10
				ProbeID_A
				ProbeID_B
				RANDOM_LOCI
				REGULATORY_FEATURE_GROUP
				REGULATORY_FEATURE_NAME
				RELATION_TO_UCSC_CPG_ISLAND
				SOURCESEQ
				STRAND
				TargetID
				UCSC_CPG_ISLANDS_NAME
				UCSC_REFGENE_ACCESSION
				UCSC_REFGENE_GROUP
				UCSC_REFGENE_NAME
				p-value(Coded Plant Exp 0,1,2,3)
				p-value(Age Draw/Autospsy)
				p-value(3 vs. 0)
				MeanRatio(3 vs. 0)
				FoldChange(3 vs. 0)
				Estimate(3 vs. 0)
				F(3 vs. 0)
				T(3 vs. 0)
				F(Coded Plant Exp 0,1,2,3)
				SS(Coded Plant Exp 0,1,2,3)
				F(Age Draw/Autospsy)
				SS(Age Draw/Autospsy)
				PartialCorr(Age Draw/Autospsy)
				SS(Error)
				F(Error)
				Column #
				Probeset ID
				ADDRESSA_ID
				ADDRESSB_ID
				ALLELEA_PROBESEQ
				ALLELEB_PROBESEQ
				CHR
				CHROMOSOME_36
				COLOR_CHANNEL
				COORDINATE_36
				DHS
				DMR
				ENHANCER
				FORWARD_SEQUENCE
				GENOME_BUILD
				HMM_ISLAND
				ILMNID
				Index
				INFINIUM_DESIGN_TYPE
				MAPINFO
				METHYL27_LOCI
				NAME
				NEXT_BASE
				PHANTOM
				PROBE_SNPS
				PROBE_SNPS_10
				ProbeID_A
				ProbeID_B
				RANDOM_LOCI
				REGULATORY_FEATURE_GROUP
				REGULATORY_FEATURE_NAME
				RELATION_TO_UCSC_CPG_ISLAND
				SOURCESEQ
				STRAND
				TargetID
				UCSC_CPG_ISLANDS_NAME
				UCSC_REFGENE_ACCESSION
				UCSC_REFGENE_GROUP
				UCSC_REFGENE_NAME
				p-value(Coded Plant Exp 0,1,2,3)
				p-value(Age Draw/Autospsy)
				p-value(3 vs. 0)
				MeanRatio(3 vs. 0)
				FoldChange(3 vs. 0)
				Estimate(3 vs. 0)
				F(3 vs. 0)
				T(3 vs. 0)
				F(Coded Plant Exp 0,1,2,3)
				SS(Coded Plant Exp 0,1,2,3)
				F(Age Draw/Autospsy)
				SS(Age Draw/Autospsy)
				PartialCorr(Age Draw/Autospsy)
				SS(Error)
				F(Error)
				Column #
				Probeset ID
				ADDRESSA_ID
				ADDRESSB_ID
				ALLELEA_PROBESEQ
				ALLELEB_PROBESEQ
				CHR
				CHROMOSOME_36
				COLOR_CHANNEL
				COORDINATE_36
				DHS
				DMR
				ENHANCER
				FORWARD_SEQUENCE
				GENOME_BUILD
				HMM_ISLAND
				ILMNID
				Index
				INFINIUM_DESIGN_TYPE
				MAPINFO
				METHYL27_LOCI
				NAME
				NEXT_BASE
				PHANTOM
				PROBE_SNPS
				PROBE_SNPS_10
				ProbeID_A
				ProbeID_B
				RANDOM_LOCI
				REGULATORY_FEATURE_GROUP
				REGULATORY_FEATURE_NAME
				RELATION_TO_UCSC_CPG_ISLAND
				SOURCESEQ
				STRAND
				TargetID
				UCSC_CPG_ISLANDS_NAME
				UCSC_REFGENE_ACCESSION
				UCSC_REFGENE_GROUP
				UCSC_REFGENE_NAME
				p-value(Coded Plant Exp 0,1,2,3)
				p-value(Age Draw/Autospsy)
				p-value(3 vs. 0)
				MeanRatio(3 vs. 0)
				FoldChange(3 vs. 0)
				Estimate(3 vs. 0)
				F(3 vs. 0)
				T(3 vs. 0)
				F(Coded Plant Exp 0,1,2,3)
				SS(Coded Plant Exp 0,1,2,3)
				F(Age Draw/Autospsy)
				SS(Age Draw/Autospsy)
				PartialCorr(Age Draw/Autospsy)
				SS(Error)
				F(Error)
				Column #
				Probeset ID
				ADDRESSA_ID
				ADDRESSB_ID
				ALLELEA_PROBESEQ
				ALLELEB_PROBESEQ
				CHR
				CHROMOSOME_36
				COLOR_CHANNEL
				COORDINATE_36
				DHS
				DMR
				ENHANCER
				FORWARD_SEQUENCE
				GENOME_BUILD
				HMM_ISLAND
				ILMNID
				Index
				INFINIUM_DESIGN_TYPE
				MAPINFO
				METHYL27_LOCI
				NAME
				NEXT_BASE
				PHANTOM
				PROBE_SNPS
				PROBE_SNPS_10
				ProbeID_A
				ProbeID_B
				RANDOM_LOCI
				REGULATORY_FEATURE_GROUP
				REGULATORY_FEATURE_NAME
				RELATION_TO_UCSC_CPG_ISLAND
				SOURCESEQ
				STRAND
				TargetID
				UCSC_CPG_ISLANDS_NAME
				UCSC_REFGENE_ACCESSION
				UCSC_REFGENE_GROUP
				UCSC_REFGENE_NAME
				p-value(Coded Plant Exp 0,1,2,3)
				p-value(Age Draw/Autospsy)
				p-value(3 vs. 0)
				MeanRatio(3 vs. 0)
				FoldChange(3 vs. 0)
				Estimate(3 vs. 0)
				F(3 vs. 0)
				T(3 vs. 0)
				F(Coded Plant Exp 0,1,2,3)
				SS(Coded Plant Exp 0,1,2,3)
				F(Age Draw/Autospsy)
				SS(Age Draw/Autospsy)
				PartialCorr(Age Draw/Autospsy)
				SS(Error)
				F(Error)
				Column #
				Probeset ID
				ADDRESSA_ID
				ADDRESSB_ID
				ALLELEA_PROBESEQ
				ALLELEB_PROBESEQ
				CHR
				CHROMOSOME_36
				COLOR_CHANNEL
				COORDINATE_36
				DHS
				DMR
				ENHANCER
				FORWARD_SEQUENCE
				GENOME_BUILD
				HMM_ISLAND
				ILMNID
				Index
				INFINIUM_DESIGN_TYPE
				MAPINFO
				METHYL27_LOCI
				NAME
				NEXT_BASE
				PHANTOM
				PROBE_SNPS
				PROBE_SNPS_10
				ProbeID_A
				ProbeID_B
				RANDOM_LOCI
				REGULATORY_FEATURE_GROUP
				REGULATORY_FEATURE_NAME
				RELATION_TO_UCSC_CPG_ISLAND
				SOURCESEQ
				STRAND
				TargetID
				UCSC_CPG_ISLANDS_NAME
				UCSC_REFGENE_ACCESSION
				UCSC_REFGENE_GROUP
				UCSC_REFGENE_NAME
				p-value(Coded Plant Exp 0,1,2,3)
				p-value(Age Draw/Autospsy)
				p-value(3 vs. 0)
				MeanRatio(3 vs. 0)
				FoldChange(3 vs. 0)
				Estimate(3 vs. 0)
				F(3 vs. 0)
				T(3 vs. 0)
				F(Coded Plant Exp 0,1,2,3)
				SS(Coded Plant Exp 0,1,2,3)
				F(Age Draw/Autospsy)
				SS(Age Draw/Autospsy)
				PartialCorr(Age Draw/Autospsy)
				SS(Error)
				F(Error)
				Column #
				Probeset ID
				ADDRESSA_ID
				ADDRESSB_ID
				ALLELEA_PROBESEQ
				ALLELEB_PROBESEQ
				CHR
				CHROMOSOME_36
				COLOR_CHANNEL
				COORDINATE_36
				DHS
				DMR
				ENHANCER
				FORWARD_SEQUENCE
				GENOME_BUILD
				HMM_ISLAND
				ILMNID
				Index
				INFINIUM_DESIGN_TYPE
				MAPINFO
				METHYL27_LOCI
				NAME
				NEXT_BASE
				PHANTOM
				PROBE_SNPS
				PROBE_SNPS_10
				ProbeID_A
				ProbeID_B
				RANDOM_LOCI
				REGULATORY_FEATURE_GROUP
				REGULATORY_FEATURE_NAME
				RELATION_TO_UCSC_CPG_ISLAND
				SOURCESEQ
				STRAND
				TargetID
				UCSC_CPG_ISLANDS_NAME
				UCSC_REFGENE_ACCESSION
				UCSC_REFGENE_GROUP
				UCSC_REFGENE_NAME
				p-value(Coded Plant Exp 0,1,2,3)
				p-value(Age Draw/Autospsy)
				p-value(3 vs. 0)
				MeanRatio(3 vs. 0)
				FoldChange(3 vs. 0)
				Estimate(3 vs. 0)
				F(3 vs. 0)
				T(3 vs. 0)
				F(Coded Plant Exp 0,1,2,3)
				SS(Coded Plant Exp 0,1,2,3)
				F(Age Draw/Autospsy)
				SS(Age Draw/Autospsy)
				PartialCorr(Age Draw/Autospsy)
				SS(Error)
				F(Error)
				Column #
				Probeset ID
				ADDRESSA_ID
				ADDRESSB_ID
				ALLELEA_PROBESEQ
				ALLELEB_PROBESEQ
				CHR
				CHROMOSOME_36
				COLOR_CHANNEL
				COORDINATE_36
				DHS
				DMR
				ENHANCER
				FORWARD_SEQUENCE
				GENOME_BUILD
				HMM_ISLAND
				ILMNID
				Index
				INFINIUM_DESIGN_TYPE
				MAPINFO
				METHYL27_LOCI
				NAME
				NEXT_BASE
				PHANTOM
				PROBE_SNPS
				PROBE_SNPS_10
				ProbeID_A
				ProbeID_B
				RANDOM_LOCI
				REGULATORY_FEATURE_GROUP
				REGULATORY_FEATURE_NAME
				RELATION_TO_UCSC_CPG_ISLAND
				SOURCESEQ
				STRAND
				TargetID
				UCSC_CPG_ISLANDS_NAME
				UCSC_REFGENE_ACCESSION
				UCSC_REFGENE_GROUP
				UCSC_REFGENE_NAME
				p-value(Coded Plant Exp 0,1,2,3)
				p-value(Age Draw/Autospsy)
				p-value(3 vs. 0)
				MeanRatio(3 vs. 0)
				FoldChange(3 vs. 0)
				Estimate(3 vs. 0)
				F(3 vs. 0)
				T(3 vs. 0)
				F(Coded Plant Exp 0,1,2,3)
				SS(Coded Plant Exp 0,1,2,3)
				F(Age Draw/Autospsy)
				SS(Age Draw/Autospsy)
				PartialCorr(Age Draw/Autospsy)
				SS(Error)
				F(Error)
				Column #
				Probeset ID
				ADDRESSA_ID
				ADDRESSB_ID
				ALLELEA_PROBESEQ
				ALLELEB_PROBESEQ
				CHR
				CHROMOSOME_36
				COLOR_CHANNEL
				COORDINATE_36
				DHS
				DMR
				ENHANCER
				FORWARD_SEQUENCE
				GENOME_BUILD
				HMM_ISLAND
				ILMNID
				Index
				INFINIUM_DESIGN_TYPE
				MAPINFO
				METHYL27_LOCI
				NAME
				NEXT_BASE
				PHANTOM
				PROBE_SNPS
				PROBE_SNPS_10
				ProbeID_A
				ProbeID_B
				RANDOM_LOCI
				REGULATORY_FEATURE_GROUP
				REGULATORY_FEATURE_NAME
				RELATION_TO_UCSC_CPG_ISLAND
				SOURCESEQ
				STRAND
				TargetID
				UCSC_CPG_ISLANDS_NAME
				UCSC_REFGENE_ACCESSION
				UCSC_REFGENE_GROUP
				UCSC_REFGENE_NAME
				p-value(Coded Plant Exp 0,1,2,3)
				p-value(Age Draw/Autospsy)
				p-value(3 vs. 0)
				MeanRatio(3 vs. 0)
				FoldChange(3 vs. 0)
				Estimate(3 vs. 0)
				F(3 vs. 0)
				T(3 vs. 0)
				F(Coded Plant Exp 0,1,2,3)
				SS(Coded Plant Exp 0,1,2,3)
				F(Age Draw/Autospsy)
				SS(Age Draw/Autospsy)
				PartialCorr(Age Draw/Autospsy)
				SS(Error)
				F(Error)
				Column #
				Probeset ID
				ADDRESSA_ID
				ADDRESSB_ID
				ALLELEA_PROBESEQ
				ALLELEB_PROBESEQ
				CHR
				CHROMOSOME_36
				COLOR_CHANNEL
				COORDINATE_36
				DHS
				DMR
				ENHANCER
				FORWARD_SEQUENCE
				GENOME_BUILD
				HMM_ISLAND
				ILMNID
				Index
				INFINIUM_DESIGN_TYPE
				MAPINFO
				METHYL27_LOCI
				NAME
				NEXT_BASE
				PHANTOM
				PROBE_SNPS
				PROBE_SNPS_10
				ProbeID_A
				ProbeID_B
				RANDOM_LOCI
				REGULATORY_FEATURE_GROUP
				REGULATORY_FEATURE_NAME
				RELATION_TO_UCSC_CPG_ISLAND
				SOURCESEQ
				STRAND
				TargetID
				UCSC_CPG_ISLANDS_NAME
				UCSC_REFGENE_ACCESSION
				UCSC_REFGENE_GROUP
				UCSC_REFGENE_NAME
				p-value(Coded Plant Exp 0,1,2,3)
				p-value(Age Draw/Autospsy)
				p-value(3 vs. 0)
				MeanRatio(3 vs. 0)
				FoldChange(3 vs. 0)
				Estimate(3 vs. 0)
				F(3 vs. 0)
				T(3 vs. 0)
				F(Coded Plant Exp 0,1,2,3)
				SS(Coded Plant Exp 0,1,2,3)
				F(Age Draw/Autospsy)
				SS(Age Draw/Autospsy)
				PartialCorr(Age Draw/Autospsy)
				SS(Error)
				F(Error)
				Column #
				Probeset ID
				ADDRESSA_ID
				ADDRESSB_ID
				ALLELEA_PROBESEQ
				ALLELEB_PROBESEQ
				CHR
				CHROMOSOME_36
				COLOR_CHANNEL
				COORDINATE_36
				DHS
				DMR
				ENHANCER
				FORWARD_SEQUENCE
				GENOME_BUILD
				HMM_ISLAND
				ILMNID
				Index
				INFINIUM_DESIGN_TYPE
				MAPINFO
				METHYL27_LOCI
				NAME
				NEXT_BASE
				PHANTOM
				PROBE_SNPS
				PROBE_SNPS_10
				ProbeID_A
				ProbeID_B
				RANDOM_LOCI
				REGULATORY_FEATURE_GROUP
				REGULATORY_FEATURE_NAME
				RELATION_TO_UCSC_CPG_ISLAND
				SOURCESEQ
				STRAND
				TargetID
				UCSC_CPG_ISLANDS_NAME
				UCSC_REFGENE_ACCESSION
				UCSC_REFGENE_GROUP
				UCSC_REFGENE_NAME
				p-value(Coded Plant Exp 0,1,2,3)
				p-value(Age Draw/Autospsy)
				p-value(3 vs. 0)
				MeanRatio(3 vs. 0)
				FoldChange(3 vs. 0)
				Estimate(3 vs. 0)
				F(3 vs. 0)
				T(3 vs. 0)
				F(Coded Plant Exp 0,1,2,3)
				SS(Coded Plant Exp 0,1,2,3)
				F(Age Draw/Autospsy)
				SS(Age Draw/Autospsy)
				PartialCorr(Age Draw/Autospsy)
				SS(Error)
				F(Error)
				Column #
				Probeset ID
				ADDRESSA_ID
				ADDRESSB_ID
				ALLELEA_PROBESEQ
				ALLELEB_PROBESEQ
				CHR
				CHROMOSOME_36
				COLOR_CHANNEL
				COORDINATE_36
				DHS
				DMR
				ENHANCER
				FORWARD_SEQUENCE
				GENOME_BUILD
				HMM_ISLAND
				ILMNID
				Index
				INFINIUM_DESIGN_TYPE
				MAPINFO
				METHYL27_LOCI
				NAME
				NEXT_BASE
				PHANTOM
				PROBE_SNPS
				PROBE_SNPS_10
				ProbeID_A
				ProbeID_B
				RANDOM_LOCI
				REGULATORY_FEATURE_GROUP
				REGULATORY_FEATURE_NAME
				RELATION_TO_UCSC_CPG_ISLAND
				SOURCESEQ
				STRAND
				TargetID
				UCSC_CPG_ISLANDS_NAME
				UCSC_REFGENE_ACCESSION
				UCSC_REFGENE_GROUP
				UCSC_REFGENE_NAME
				p-value(Coded Plant Exp 0,1,2,3)
				p-value(Age Draw/Autospsy)
				p-value(3 vs. 0)
				MeanRatio(3 vs. 0)
				FoldChange(3 vs. 0)
				Estimate(3 vs. 0)
				F(3 vs. 0)
				T(3 vs. 0)
				F(Coded Plant Exp 0,1,2,3)
				SS(Coded Plant Exp 0,1,2,3)
				F(Age Draw/Autospsy)
				SS(Age Draw/Autospsy)
				PartialCorr(Age Draw/Autospsy)
				SS(Error)
				F(Error)
				Column #
				Probeset ID
				ADDRESSA_ID
				ADDRESSB_ID
				ALLELEA_PROBESEQ
				ALLELEB_PROBESEQ
				CHR
				CHROMOSOME_36
				COLOR_CHANNEL
				COORDINATE_36
				DHS
				DMR
				ENHANCER
				FORWARD_SEQUENCE
				GENOME_BUILD
				HMM_ISLAND
				ILMNID
				Index
				INFINIUM_DESIGN_TYPE
				MAPINFO
				METHYL27_LOCI
				NAME
				NEXT_BASE
				PHANTOM
				PROBE_SNPS
				PROBE_SNPS_10
				ProbeID_A
				ProbeID_B
				RANDOM_LOCI
				REGULATORY_FEATURE_GROUP
				REGULATORY_FEATURE_NAME
				RELATION_TO_UCSC_CPG_ISLAND
				SOURCESEQ
				STRAND
				TargetID
				UCSC_CPG_ISLANDS_NAME
				UCSC_REFGENE_ACCESSION
				UCSC_REFGENE_GROUP
				UCSC_REFGENE_NAME
				p-value(Coded Plant Exp 0,1,2,3)
				p-value(Age Draw/Autospsy)
				p-value(3 vs. 0)
				MeanRatio(3 vs. 0)
				FoldChange(3 vs. 0)
				Estimate(3 vs. 0)
				F(3 vs. 0)
				T(3 vs. 0)
				F(Coded Plant Exp 0,1,2,3)
				SS(Coded Plant Exp 0,1,2,3)
				F(Age Draw/Autospsy)
				SS(Age Draw/Autospsy)
				PartialCorr(Age Draw/Autospsy)
				SS(Error)
				F(Error)
				Column #
				Probeset ID
				ADDRESSA_ID
				ADDRESSB_ID
				ALLELEA_PROBESEQ
				ALLELEB_PROBESEQ
				CHR
				CHROMOSOME_36
				COLOR_CHANNEL
				COORDINATE_36
				DHS
				DMR
				ENHANCER
				FORWARD_SEQUENCE
				GENOME_BUILD
				HMM_ISLAND
				ILMNID
				Index
				INFINIUM_DESIGN_TYPE
				MAPINFO
				METHYL27_LOCI
				NAME
				NEXT_BASE
				PHANTOM
				PROBE_SNPS
				PROBE_SNPS_10
				ProbeID_A
				ProbeID_B
				RANDOM_LOCI
				REGULATORY_FEATURE_GROUP
				REGULATORY_FEATURE_NAME
				RELATION_TO_UCSC_CPG_ISLAND
				SOURCESEQ
				STRAND
				TargetID
				UCSC_CPG_ISLANDS_NAME
				UCSC_REFGENE_ACCESSION
				UCSC_REFGENE_GROUP
				UCSC_REFGENE_NAME
				p-value(Coded Plant Exp 0,1,2,3)
				p-value(Age Draw/Autospsy)
				p-value(3 vs. 0)
				MeanRatio(3 vs. 0)
				FoldChange(3 vs. 0)
				Estimate(3 vs. 0)
				F(3 vs. 0)
				T(3 vs. 0)
				F(Coded Plant Exp 0,1,2,3)
				SS(Coded Plant Exp 0,1,2,3)
				F(Age Draw/Autospsy)
				SS(Age Draw/Autospsy)
				PartialCorr(Age Draw/Autospsy)
				SS(Error)
				F(Error)
				Column #
				Probeset ID
				ADDRESSA_ID
				ADDRESSB_ID
				ALLELEA_PROBESEQ
				ALLELEB_PROBESEQ
				CHR
				CHROMOSOME_36
				COLOR_CHANNEL
				COORDINATE_36
				DHS
				DMR
				ENHANCER
				FORWARD_SEQUENCE
				GENOME_BUILD
				HMM_ISLAND
				ILMNID
				Index
				INFINIUM_DESIGN_TYPE
				MAPINFO
				METHYL27_LOCI
				NAME
				NEXT_BASE
				PHANTOM
				PROBE_SNPS
				PROBE_SNPS_10
				ProbeID_A
				ProbeID_B
				RANDOM_LOCI
				REGULATORY_FEATURE_GROUP
				REGULATORY_FEATURE_NAME
				RELATION_TO_UCSC_CPG_ISLAND
[truncated: 12,934 more rows]
